# Supplementary material for: ﻿A survey of megachilid bees of the Nakhchivan Autonomous Republic of Azerbaijan, with description of a new species of Pseudoanthidium Friese, 1898 (Hymenoptera, Megachilidae)
Source: Zookeys. 2025 Dec 5;1262:221–40. doi: 10.3897/zookeys.1262.173271 (PMC12701355; doi:10.3897/zookeys.1262.173271)
Supplement: XML Treatment for Osmia (Helicosmia) clypearisacuta [file zookeys.1262.173271-treatment7.xml]

<!DOCTYPE tp:taxon-treatment
  PUBLIC "-//TaxonX//DTD Taxonomic Treatment Publishing DTD v0 20100105//EN" "tax-treatment-NSO.dtd">
<tp:taxon-treatment xmlns:tp="http://www.plazi.org/taxpub"><tp:treatment-meta><kwd-group><label>Taxon classification</label><kwd>
                <named-content content-type="kingdom">Animalia</named-content>
              </kwd><kwd>
                <named-content content-type="order">Hymenoptera</named-content>
              </kwd><kwd>
                <named-content content-type="family">Megachilidae</named-content>
              </kwd></kwd-group><mixed-citation publication-type="journal"><person-group><name><surname>Fateryga</surname><given-names>Alexander V.</given-names></name><name><surname>Maharramov</surname><given-names>Mahir M.</given-names></name><name><surname>Proshchalykin</surname><given-names>Maxim Yu.</given-names></name></person-group><article-title>﻿A survey of megachilid bees of the Nakhchivan Autonomous Republic of Azerbaijan, with description of a new species of <italic><tp:taxon-name><tp:taxon-name-part taxon-name-part-type="genus" reg="Pseudoanthidium">Pseudoanthidium</tp:taxon-name-part></tp:taxon-name></italic> Friese, 1898 (<tp:taxon-name><tp:taxon-name-part taxon-name-part-type="order">Hymenoptera</tp:taxon-name-part></tp:taxon-name>, <tp:taxon-name><tp:taxon-name-part taxon-name-part-type="family">Megachilidae</tp:taxon-name-part></tp:taxon-name>)</article-title><source>Zookeys</source><day>05</day><month>12</month><year>2025</year><volume>1262</volume><fpage>221</fpage><lpage>240</lpage><pub-id pub-id-type="doi">10.3897/zookeys.1262.173271</pub-id></mixed-citation></tp:treatment-meta><tp:nomenclature><label>﻿</label><tp:taxon-name><object-id xmlns:xlink="http://www.w3.org/1999/xlink" content-type="arpha" xlink:type="simple">D9920733-367A-551C-AF7B-0DEF8B72FECC</object-id>
              <tp:taxon-name-part taxon-name-part-type="genus" reg="Osmia">Osmia</tp:taxon-name-part> (<tp:taxon-name-part taxon-name-part-type="subgenus" reg="Helicosmia">Helicosmia</tp:taxon-name-part>) <tp:taxon-name-part taxon-name-part-type="species" reg="clypearis">clypearis</tp:taxon-name-part><tp:taxon-name-part taxon-name-part-type="subspecies" reg="acuta">acuta</tp:taxon-name-part></tp:taxon-name><tp:taxon-authority>Warncke, 1988</tp:taxon-authority></tp:nomenclature><tp:treatment-sec sec-type="material" id="SECID0EMFDI"><title>Material examined.</title><p><bold>Azerbaijan. Nakhchivan Autonomous Republic</bold> • Sharur, Shahbulag, <named-content xmlns:xlink="http://www.w3.org/1999/xlink" content-type="dwc:verbatimCoordinates" xlink:type="simple"><named-content content-type="geo-json" specific-use="{&#34;type&#34;:&#34;Point&#34;,&#34;coordinates&#34;:[45.136667,39.649167]}" id="NCID0EXFDI" xlink:type="simple">39°38'57"N, 45°08'12"E</named-content></named-content>, 1210 m, 26.V.2025, 3 ♀, leg. M. Proshchalykin, M. Maharramov [2 ♀, <abbrev xmlns:xlink="http://www.w3.org/1999/xlink" xlink:title="research collection of A.V. Fateryga" id="ABBRID0E3FDI" xlink:type="simple">CAFK</abbrev>; 1 ♀, <abbrev xmlns:xlink="http://www.w3.org/1999/xlink" xlink:title="Federal Scientific Center of the East Asia Terrestrial Biodiversity of the Far Eastern Branch of the Russian Academy of Sciences" id="ABBRID0EAGDI" xlink:type="simple">FSCV</abbrev>]; • Julfa, Daridagh-2, <named-content xmlns:xlink="http://www.w3.org/1999/xlink" content-type="dwc:verbatimCoordinates" xlink:type="simple"><named-content content-type="geo-json" specific-use="{&#34;type&#34;:&#34;Point&#34;,&#34;coordinates&#34;:[45.626389,39.066111]}" id="NCID0EHGDI" xlink:type="simple">39°03'58"N, 45°37'35"E</named-content></named-content>, 1100 m, 29.V.2025, 1 ♀, leg. M. Proshchalykin, M. Maharramov [<abbrev xmlns:xlink="http://www.w3.org/1999/xlink" xlink:title="Federal Scientific Center of the East Asia Terrestrial Biodiversity of the Far Eastern Branch of the Russian Academy of Sciences" id="ABBRID0EMGDI" xlink:type="simple">FSCV</abbrev>].</p></tp:treatment-sec><tp:treatment-sec sec-type="distribution" id="SECID0EQGDI"><title>Distribution.</title><p>Azerbaijan, Turkey, Syria, Jordan, Lebanon, Israel and Palestine, Iraq.</p></tp:treatment-sec></tp:taxon-treatment>
