# Supplementary material for: ﻿A survey of megachilid bees of the Nakhchivan Autonomous Republic of Azerbaijan, with description of a new species of Pseudoanthidium Friese, 1898 (Hymenoptera, Megachilidae)
Source: Zookeys. 2025 Dec 5;1262:221–40. doi: 10.3897/zookeys.1262.173271 (PMC12701355; doi:10.3897/zookeys.1262.173271)
Supplement: XML Treatment for Osmia (Tergosmia) rhodoensis [file zookeys.1262.173271-treatment9.xml]

<!DOCTYPE tp:taxon-treatment
  PUBLIC "-//TaxonX//DTD Taxonomic Treatment Publishing DTD v0 20100105//EN" "tax-treatment-NSO.dtd">
<tp:taxon-treatment xmlns:tp="http://www.plazi.org/taxpub"><tp:treatment-meta><kwd-group><label>Taxon classification</label><kwd>
                <named-content content-type="kingdom">Animalia</named-content>
              </kwd><kwd>
                <named-content content-type="order">Hymenoptera</named-content>
              </kwd><kwd>
                <named-content content-type="family">Megachilidae</named-content>
              </kwd></kwd-group><mixed-citation publication-type="journal"><person-group><name><surname>Fateryga</surname><given-names>Alexander V.</given-names></name><name><surname>Maharramov</surname><given-names>Mahir M.</given-names></name><name><surname>Proshchalykin</surname><given-names>Maxim Yu.</given-names></name></person-group><article-title>﻿A survey of megachilid bees of the Nakhchivan Autonomous Republic of Azerbaijan, with description of a new species of <italic><tp:taxon-name><tp:taxon-name-part taxon-name-part-type="genus" reg="Pseudoanthidium">Pseudoanthidium</tp:taxon-name-part></tp:taxon-name></italic> Friese, 1898 (<tp:taxon-name><tp:taxon-name-part taxon-name-part-type="order">Hymenoptera</tp:taxon-name-part></tp:taxon-name>, <tp:taxon-name><tp:taxon-name-part taxon-name-part-type="family">Megachilidae</tp:taxon-name-part></tp:taxon-name>)</article-title><source>Zookeys</source><day>05</day><month>12</month><year>2025</year><volume>1262</volume><fpage>221</fpage><lpage>240</lpage><pub-id pub-id-type="doi">10.3897/zookeys.1262.173271</pub-id></mixed-citation></tp:treatment-meta><tp:nomenclature><label>﻿</label><tp:taxon-name><object-id xmlns:xlink="http://www.w3.org/1999/xlink" content-type="arpha" xlink:type="simple">E96E63A2-89C9-58E8-96A9-E00458E02A86</object-id>
              <tp:taxon-name-part taxon-name-part-type="genus" reg="Osmia">Osmia</tp:taxon-name-part> (<tp:taxon-name-part taxon-name-part-type="subgenus" reg="Tergosmia">Tergosmia</tp:taxon-name-part>) <tp:taxon-name-part taxon-name-part-type="species" reg="rhodoensis">rhodoensis</tp:taxon-name-part></tp:taxon-name><tp:taxon-authority>(van der Zanden, 1983)</tp:taxon-authority></tp:nomenclature><tp:treatment-sec sec-type="material" id="SECID0E3JDI"><title>Material examined.</title><p><bold>Azerbaijan. Nakhchivan Autonomous Republic</bold> • Shakhbuz, Kulus, <named-content xmlns:xlink="http://www.w3.org/1999/xlink" content-type="dwc:verbatimCoordinates" xlink:type="simple"><named-content content-type="geo-json" specific-use="{&#34;type&#34;:&#34;Point&#34;,&#34;coordinates&#34;:[45.681667,39.365556]}" id="NCID0EHKDI" xlink:type="simple">39°21'56"N, 45°40'54"E</named-content></named-content>, 1620 m, 23.V.2025, 1 ♀, leg. M. Proshchalykin, M. Maharramov [<abbrev xmlns:xlink="http://www.w3.org/1999/xlink" xlink:title="Federal Scientific Center of the East Asia Terrestrial Biodiversity of the Far Eastern Branch of the Russian Academy of Sciences" id="ABBRID0EMKDI" xlink:type="simple">FSCV</abbrev>]; • ibid., 28.V.2025, 2 ♀, leg. M. Proshchalykin, M. Maharramov [<abbrev xmlns:xlink="http://www.w3.org/1999/xlink" xlink:title="research collection of A.V. Fateryga" id="ABBRID0EQKDI" xlink:type="simple">CAFK</abbrev>].</p></tp:treatment-sec><tp:treatment-sec sec-type="distribution" id="SECID0EUKDI"><title>Distribution.</title><p>Southern Europe, Armenia, Azerbaijan, Turkey, Syria, Jordan, Lebanon, Israel and Palestine, Iran.</p></tp:treatment-sec></tp:taxon-treatment>
