# Supplementary material for: ﻿A survey of megachilid bees of the Nakhchivan Autonomous Republic of Azerbaijan, with description of a new species of Pseudoanthidium Friese, 1898 (Hymenoptera, Megachilidae)
Source: Zookeys. 2025 Dec 5;1262:221–40. doi: 10.3897/zookeys.1262.173271 (PMC12701355; doi:10.3897/zookeys.1262.173271)
Supplement: XML Treatment for Anthidium (Anthidium) akanthurum [file zookeys.1262.173271-treatment11.xml]

<!DOCTYPE tp:taxon-treatment
  PUBLIC "-//TaxonX//DTD Taxonomic Treatment Publishing DTD v0 20100105//EN" "tax-treatment-NSO.dtd">
<tp:taxon-treatment xmlns:tp="http://www.plazi.org/taxpub"><tp:treatment-meta><kwd-group><label>Taxon classification</label><kwd>
                <named-content content-type="kingdom">Animalia</named-content>
              </kwd><kwd>
                <named-content content-type="order">Hymenoptera</named-content>
              </kwd><kwd>
                <named-content content-type="family">Megachilidae</named-content>
              </kwd></kwd-group><mixed-citation publication-type="journal"><person-group><name><surname>Fateryga</surname><given-names>Alexander V.</given-names></name><name><surname>Maharramov</surname><given-names>Mahir M.</given-names></name><name><surname>Proshchalykin</surname><given-names>Maxim Yu.</given-names></name></person-group><article-title>﻿A survey of megachilid bees of the Nakhchivan Autonomous Republic of Azerbaijan, with description of a new species of <italic><tp:taxon-name><tp:taxon-name-part taxon-name-part-type="genus" reg="Pseudoanthidium">Pseudoanthidium</tp:taxon-name-part></tp:taxon-name></italic> Friese, 1898 (<tp:taxon-name><tp:taxon-name-part taxon-name-part-type="order">Hymenoptera</tp:taxon-name-part></tp:taxon-name>, <tp:taxon-name><tp:taxon-name-part taxon-name-part-type="family">Megachilidae</tp:taxon-name-part></tp:taxon-name>)</article-title><source>Zookeys</source><day>05</day><month>12</month><year>2025</year><volume>1262</volume><fpage>221</fpage><lpage>240</lpage><pub-id pub-id-type="doi">10.3897/zookeys.1262.173271</pub-id></mixed-citation></tp:treatment-meta><tp:nomenclature><label>﻿</label><tp:taxon-name><object-id xmlns:xlink="http://www.w3.org/1999/xlink" content-type="arpha" xlink:type="simple">3D33B385-CE3B-52E3-9AD9-0EFFF90CEE56</object-id>
              <tp:taxon-name-part taxon-name-part-type="genus" reg="Anthidium">Anthidium</tp:taxon-name-part> (<tp:taxon-name-part taxon-name-part-type="subgenus" reg="Anthidium">Anthidium</tp:taxon-name-part>) <tp:taxon-name-part taxon-name-part-type="species" reg="akanthurum">akanthurum</tp:taxon-name-part></tp:taxon-name><tp:taxon-authority>Nadimi &amp; Talebi, 2014, sp. resurr.</tp:taxon-authority><xref ref-type="fig" rid="F2">Fig. 2</xref></tp:nomenclature><tp:treatment-sec sec-type="description" id="SECID0EFODI"><title>Description of male (hitherto unknown).</title><p>Length 8 mm. <bold><italic>Head</italic></bold>: clypeus 1.35× as long as broad, distinctly convex, pale yellow, densely punctured, with broad polished longitudinal line in middle; apical margin straight, with narrow translucent lamella; paraocular area densely punctured, to level of insertion of antenna pale yellow; clypeus, paraocular area, and frons with dense white hairs about as long as width of mandible; gena and occiput with nearly complete fused yellow band, narrowly interrupted only in middle of occiput; frons and vertex black; vertex and occiput with yellowish hairs longer than those on clypeus, paraocular area, and frons; distance between lateral ocellus and occiputal margin about 2.3× diameter of lateral ocellus; mandible pale yellow, tridentate, teeth black; scape black dorsally and yellow ventrally, pedicel mostly black, flagellum brown dorsally and light brown ventrally. <bold><italic>Mesosoma</italic></bold>: scutum densely punctured, moderately shining, with greyish-yellow hairs as those on vertex and occiput, not hiding surface, with L-shaped yellow anterolateral stripe at each side; mesepisternum to propodeum densely covered with white hairs as those on clypeus, paraocular area, and frons; tegula pale yellow, disk brown in middle; scutellum slightly produced over propodeum, densely punctured, moderately shining, with greyish-yellow hairs, black with apical yellow band interrupted medially; apical margin of scutellum rounded, very slightly emarginate in middle, not lamellate; axilla not united with scutellum, black with posterolateral yellow spot, laterally rounded; pronotal lobe pale yellow, otherwise mesosoma black; second recurrent vein intersticial with apex of second transverse cubital vein; basal vein originating considerably basad of transverse median vein; legs mostly yellow with ferruginous, densely pubescent similarly to mesepisternum to propodeum; outer face of hind tibia rounded; hind spurs pale yellow. <bold><italic>Metasoma</italic></bold>: terga 1–6 rather dull, with fine dense punctures on discs, interspaces reaching at most puncture diameter; tergal discs reddish-brown basally and with complete yellow bands apically; depression with much denser and finer punctures, completely dull, brown and translucent; terga with few short erect whitish hairs and apical bands of appressed white hairs, more distinct on terga 3 and 4 and present only laterally on terga 1 and 2; tergum 6 with hooked lateral projections; tergum 7 nearly completely yellow, apically tridentate but mid tooth very small, with apical translucent margin; sterna very shallowly and indistinctly punctured, rather shining, mostly brown with little black and yellow areas; apical margins of sterna 1–5 with bands of appressed white hairs; sternum 6 medially with broad polished longitudinal line lacking pilosity, laterally producing as long strong acute tooth, apically with long, anchor-shaped extension; sternum 7 deeply divided medially on two apically rounded lobes; sternum 8 with rounded postero-lateral lobes and narrow hairy apical projection; genitalia typical of the genus <italic><tp:taxon-name><tp:taxon-name-part taxon-name-part-type="genus" reg="Anthidium">Anthidium</tp:taxon-name-part></tp:taxon-name></italic> Fabricius, 1804, with penis valves broadly separated and connected subapically; penis valve apically curved and tapering; gonostylus hairy, just singly enlarged towards apex and apically rounded.</p></tp:treatment-sec><tp:treatment-sec sec-type="material" id="SECID0E2ODI"><title>Material examined.</title><p><bold>Azerbaijan. Nakhchivan Autonomous Republic</bold> • Julfa, 5 km N Dize, <named-content xmlns:xlink="http://www.w3.org/1999/xlink" content-type="dwc:verbatimCoordinates" xlink:type="simple"><named-content content-type="geo-json" specific-use="{&#34;type&#34;:&#34;Point&#34;,&#34;coordinates&#34;:[45.750000,39.050000]}" id="NCID0EGPDI" xlink:type="simple">39°03'N, 45°45'E</named-content></named-content>, 965 m, 20.VI.2019, 1 ♂, leg. M. Proshchalykin, Kh. Aliyev, M. Maharramov [<abbrev xmlns:xlink="http://www.w3.org/1999/xlink" xlink:title="research collections of M. Kasparek" id="ABBRID0ELPDI" xlink:type="simple">CMKH</abbrev>]; • Ordubad, Bilav, <named-content xmlns:xlink="http://www.w3.org/1999/xlink" content-type="dwc:verbatimCoordinates" xlink:type="simple"><named-content content-type="geo-json" specific-use="{&#34;type&#34;:&#34;Point&#34;,&#34;coordinates&#34;:[45.818611,39.045278]}" id="NCID0ESPDI" xlink:type="simple">39°02'43"N, 45°49'07"E</named-content></named-content>, 1050 m, 22.V.2025, 1 ♀, leg. M. Proshchalykin, M. Maharramov [<named-content xmlns:xlink="http://www.w3.org/1999/xlink" content-type="dwc:institutional_code" xlink:title="Zoological Institute of the Russian Academy of Sciences" xlink:href="http://grbio.org/institution/zoological-institute-russian-academy-sciences" xlink:type="simple">ZISP</named-content>]; • ibid., 27.V.2025, 1 ♂, leg. M. Proshchalykin, M. Maharramov [<named-content xmlns:xlink="http://www.w3.org/1999/xlink" content-type="dwc:institutional_code" xlink:title="Zoological Institute of the Russian Academy of Sciences" xlink:href="http://grbio.org/institution/zoological-institute-russian-academy-sciences" xlink:type="simple">ZISP</named-content>].</p></tp:treatment-sec><tp:treatment-sec sec-type="distribution" id="SECID0E6PDI"><title>Distribution.</title><p>Azerbaijan, Iran.</p></tp:treatment-sec><tp:treatment-sec sec-type="remarks" id="SECID0EEQDI"><title>Remarks.</title><p><xref ref-type="bibr" rid="B4">Fateryga et al. (2020)</xref> erroneously synonymized this species with <tp:taxon-name><tp:taxon-name-part taxon-name-part-type="genus" reg="Anthidium">Anthidium</tp:taxon-name-part> (<tp:taxon-name-part taxon-name-part-type="subgenus" reg="Anthidium">Anthidium</tp:taxon-name-part>) <tp:taxon-name-part taxon-name-part-type="species" reg="gussakovskiji">gussakovskiji</tp:taxon-name-part></tp:taxon-name> Mavromoustakis, 1939 and reported the latter taxon from Azerbaijan. <italic><tp:taxon-name><tp:taxon-name-part taxon-name-part-type="genus" reg="Anthidium">Anthidium</tp:taxon-name-part> <tp:taxon-name-part taxon-name-part-type="species" reg="akanthurum">akanthurum</tp:taxon-name-part></tp:taxon-name></italic> was described based on females only (<xref ref-type="bibr" rid="B21">Nadimi et al. 2014</xref>), while a single male was available to <xref ref-type="bibr" rid="B4">Fateryga et al. (2020)</xref>. Later, <xref ref-type="bibr" rid="B8">Kasparek (2022a</xref>, <xref ref-type="bibr" rid="B9">2022b</xref>) published images of the male <italic><tp:taxon-name><tp:taxon-name-part taxon-name-part-type="genus" reg="Anthidium">A.</tp:taxon-name-part> <tp:taxon-name-part taxon-name-part-type="species" reg="gussakovskiji">gussakovskiji</tp:taxon-name-part></tp:taxon-name></italic> and <xref ref-type="bibr" rid="B15">Maharramov et al. (2023)</xref> found the specimen examined by <xref ref-type="bibr" rid="B4">Fateryga et al. (2020)</xref> different, definitely belonging to a distinct species. Therefore, <italic><tp:taxon-name><tp:taxon-name-part taxon-name-part-type="genus" reg="Anthidium">A.</tp:taxon-name-part> <tp:taxon-name-part taxon-name-part-type="species" reg="gussakovskiji">gussakovskiji</tp:taxon-name-part></tp:taxon-name></italic> was excluded from the fauna of Azerbaijan (<xref ref-type="bibr" rid="B15">Maharramov et al. 2023</xref>). Newly collected material of both sexes allowed us to ascertain that “<italic><tp:taxon-name><tp:taxon-name-part taxon-name-part-type="genus" reg="Anthidium">A.</tp:taxon-name-part> <tp:taxon-name-part taxon-name-part-type="species" reg="gussakovskiji">gussakovskiji</tp:taxon-name-part></tp:taxon-name></italic>” sensu <xref ref-type="bibr" rid="B4">Fateryga et al. (2020)</xref> indeed belonged to <italic><tp:taxon-name><tp:taxon-name-part taxon-name-part-type="genus" reg="Anthidium">A.</tp:taxon-name-part> <tp:taxon-name-part taxon-name-part-type="species" reg="akanthurum">akanthurum</tp:taxon-name-part></tp:taxon-name></italic>, despite that it was not conspecific to <italic><tp:taxon-name><tp:taxon-name-part taxon-name-part-type="genus" reg="Anthidium">A.</tp:taxon-name-part> <tp:taxon-name-part taxon-name-part-type="species" reg="gussakovskiji">gussakovskiji</tp:taxon-name-part></tp:taxon-name></italic>. Therefore, the hitherto unknown male of <italic><tp:taxon-name><tp:taxon-name-part taxon-name-part-type="genus" reg="Anthidium">A.</tp:taxon-name-part> <tp:taxon-name-part taxon-name-part-type="species" reg="akanthurum">akanthurum</tp:taxon-name-part></tp:taxon-name></italic> is formally described here and the species is resurrected from the incorrect synonymy with <italic><tp:taxon-name><tp:taxon-name-part taxon-name-part-type="genus" reg="Anthidium">A.</tp:taxon-name-part> <tp:taxon-name-part taxon-name-part-type="species" reg="gussakovskiji">gussakovskiji</tp:taxon-name-part></tp:taxon-name></italic>. The main difference between males of these two species is in sternum 6, which lateral projection is directed rather posteriorly in <italic><tp:taxon-name><tp:taxon-name-part taxon-name-part-type="genus" reg="Anthidium">A.</tp:taxon-name-part> <tp:taxon-name-part taxon-name-part-type="species" reg="gussakovskiji">gussakovskiji</tp:taxon-name-part></tp:taxon-name></italic> (fig. 4C in <xref ref-type="bibr" rid="B8">Kasparek 2022a</xref> and fig. C on p. 104 in <xref ref-type="bibr" rid="B9">Kasparek 2022b</xref>) but strongly laterally in <italic><tp:taxon-name><tp:taxon-name-part taxon-name-part-type="genus" reg="Anthidium">A.</tp:taxon-name-part> <tp:taxon-name-part taxon-name-part-type="species" reg="akanthurum">akanthurum</tp:taxon-name-part></tp:taxon-name></italic> (Fig. <xref ref-type="fig" rid="F2">2D</xref>).</p><fig id="F2" position="float" orientation="portrait"><object-id xmlns:xlink="http://www.w3.org/1999/xlink" content-type="doi" xlink:type="simple">10.3897/zookeys.1262.173271.figure2</object-id><object-id xmlns:xlink="http://www.w3.org/1999/xlink" content-type="arpha" xlink:type="simple">D38D53B8-11E3-595F-B0DF-386E49BAC5F9</object-id><label>Figure 2.</label><caption><p><italic><tp:taxon-name><tp:taxon-name-part taxon-name-part-type="genus" reg="Anthidium">Anthidium</tp:taxon-name-part> <tp:taxon-name-part taxon-name-part-type="species" reg="akanthurum">akanthurum</tp:taxon-name-part></tp:taxon-name></italic> Nadimi &amp; Talebi, 2014, sp. resurr., ♂, Azerbaijan. A. Habitus in dorsal view; B. Head in frontal view; C. Metasomal terga 4–6; D. Metasoma in ventral view; E. Sternum 7; F. Sternum 8; G. Genitalia in dorsal view; H. Genitalia in ventral view. Scale bars: 1 mm.</p></caption><graphic xmlns:xlink="http://www.w3.org/1999/xlink" xlink:href="zookeys-1262-221_article-173271__-g002.jpg" position="float" orientation="portrait" xlink:type="simple" id="oo_1485325.jpg"><uri content-type="original_file" xlink:type="simple">https://binary.pensoft.net/fig/1485325</uri></graphic></fig></tp:treatment-sec><ref-list><ref id="B4"><mixed-citation xmlns:xlink="http://www.w3.org/1999/xlink" xlink:type="simple"><person-group><name name-style="western"><surname>Fateryga</surname><given-names>AV</given-names></name><name name-style="western"><surname>Proshchalykin</surname><given-names>MY</given-names></name><name name-style="western"><surname>Maharramov</surname><given-names>MM</given-names></name></person-group> (<year>2020</year>) <article-title>Bees of the tribe <tp:taxon-name><tp:taxon-name-part taxon-name-part-type="tribe">Anthidiini</tp:taxon-name-part></tp:taxon-name> (<tp:taxon-name><tp:taxon-name-part taxon-name-part-type="order">Hymenoptera</tp:taxon-name-part></tp:taxon-name>, <tp:taxon-name><tp:taxon-name-part taxon-name-part-type="family">Megachilidae</tp:taxon-name-part></tp:taxon-name>) of Nakhchivan Autonomous Republic of Azerbaijan.</article-title><source>Entomological Review</source><volume>100</volume>(<issue>3</issue>): <fpage>323</fpage>–<lpage>336</lpage>. <ext-link xlink:href="10.1134/S0013873820030069" ext-link-type="doi" xlink:type="simple">https://doi.org/10.1134/S0013873820030069</ext-link></mixed-citation></ref><ref id="B21"><mixed-citation xmlns:xlink="http://www.w3.org/1999/xlink" xlink:type="simple"><person-group><name name-style="western"><surname>Nadimi</surname><given-names>A</given-names></name><name name-style="western"><surname>Talebi</surname><given-names>AA</given-names></name><name name-style="western"><surname>Zhu</surname><given-names>C-D</given-names></name><name name-style="western"><surname>Fathipour</surname><given-names>Y</given-names></name></person-group> (<year>2014</year>) <article-title>Study of the tribe <tp:taxon-name><tp:taxon-name-part taxon-name-part-type="tribe">Anthidiini</tp:taxon-name-part></tp:taxon-name> (<tp:taxon-name><tp:taxon-name-part taxon-name-part-type="order">Hymenoptera</tp:taxon-name-part></tp:taxon-name>: <tp:taxon-name><tp:taxon-name-part taxon-name-part-type="family">Megachilidae</tp:taxon-name-part></tp:taxon-name>) in northern Iran, with the description of a new species.</article-title><source>North-Western Journal of Zoology</source><volume>10</volume>(<issue>2</issue>): <fpage>413</fpage>–<lpage>424</lpage>.</mixed-citation></ref><ref id="B8"><mixed-citation xmlns:xlink="http://www.w3.org/1999/xlink" xlink:type="simple"><person-group><name name-style="western"><surname>Kasparek</surname><given-names>M</given-names></name></person-group> (<year>2022a</year>) <article-title>A new species of <italic><tp:taxon-name><tp:taxon-name-part taxon-name-part-type="genus">Anthidium</tp:taxon-name-part></tp:taxon-name></italic> bee with an armed sternum from Turkmenistan (<tp:taxon-name><tp:taxon-name-part taxon-name-part-type="superfamily">Apoidea</tp:taxon-name-part></tp:taxon-name>, <tp:taxon-name><tp:taxon-name-part taxon-name-part-type="tribe">Anthidiini</tp:taxon-name-part></tp:taxon-name>).</article-title><source>Linzer Biologische Beiträge</source><volume>54</volume>(<issue>1</issue>): <fpage>195</fpage>–<lpage>201</lpage>.</mixed-citation></ref><ref id="B9"><mixed-citation xmlns:xlink="http://www.w3.org/1999/xlink" xlink:type="simple"><person-group><name name-style="western"><surname>Kasparek</surname><given-names>M</given-names></name></person-group> (<year>2022b</year>) <source>The resin and wool carder bees (<tp:taxon-name><tp:taxon-name-part taxon-name-part-type="tribe">Anthidiini</tp:taxon-name-part></tp:taxon-name>) of Europe and Western Turkey. Identification – distribution – biology.</source><publisher-name>Chimaira</publisher-name>, <publisher-loc>Frankfurt am Main</publisher-loc>, <size units="page">290 pp</size>.</mixed-citation></ref><ref id="B15"><mixed-citation xmlns:xlink="http://www.w3.org/1999/xlink" xlink:type="simple"><person-group><name name-style="western"><surname>Maharramov</surname><given-names>MM</given-names></name><name name-style="western"><surname>Fateryga</surname><given-names>AV</given-names></name><name name-style="western"><surname>Proshchalykin</surname><given-names>MY</given-names></name></person-group> (<year>2023</year>) <article-title>New records of megahilid bees (<tp:taxon-name><tp:taxon-name-part taxon-name-part-type="order">Hymenoptera</tp:taxon-name-part></tp:taxon-name>: <tp:taxon-name><tp:taxon-name-part taxon-name-part-type="family">Megachilidae</tp:taxon-name-part></tp:taxon-name>) from the Nakhchivan Autonomous Republic of Azerbaijan.</article-title><source>Far Eastern Entomologist = Dal’nevostochnyi Entomolog</source><volume>472</volume>: <fpage>18</fpage>–<lpage>24</lpage>. <ext-link xlink:href="10.25221/fee.472.2" ext-link-type="doi" xlink:type="simple">https://doi.org/10.25221/fee.472.2</ext-link></mixed-citation></ref></ref-list></tp:taxon-treatment>
