# Supplementary material for: ﻿A survey of megachilid bees of the Nakhchivan Autonomous Republic of Azerbaijan, with description of a new species of Pseudoanthidium Friese, 1898 (Hymenoptera, Megachilidae)
Source: Zookeys. 2025 Dec 5;1262:221–40. doi: 10.3897/zookeys.1262.173271 (PMC12701355; doi:10.3897/zookeys.1262.173271)
Supplement: XML Treatment for Pseudoanthidium (Exanthidium) astafurovae [file zookeys.1262.173271-treatment12.xml]

<!DOCTYPE tp:taxon-treatment
  PUBLIC "-//TaxonX//DTD Taxonomic Treatment Publishing DTD v0 20100105//EN" "tax-treatment-NSO.dtd">
<tp:taxon-treatment xmlns:tp="http://www.plazi.org/taxpub"><tp:treatment-meta><kwd-group><label>Taxon classification</label><kwd>
                <named-content content-type="kingdom">Animalia</named-content>
              </kwd><kwd>
                <named-content content-type="order">Hymenoptera</named-content>
              </kwd><kwd>
                <named-content content-type="family">Megachilidae</named-content>
              </kwd></kwd-group><mixed-citation publication-type="journal"><person-group><name><surname>Fateryga</surname><given-names>Alexander V.</given-names></name><name><surname>Maharramov</surname><given-names>Mahir M.</given-names></name><name><surname>Proshchalykin</surname><given-names>Maxim Yu.</given-names></name></person-group><article-title>﻿A survey of megachilid bees of the Nakhchivan Autonomous Republic of Azerbaijan, with description of a new species of <italic><tp:taxon-name><tp:taxon-name-part taxon-name-part-type="genus" reg="Pseudoanthidium">Pseudoanthidium</tp:taxon-name-part></tp:taxon-name></italic> Friese, 1898 (<tp:taxon-name><tp:taxon-name-part taxon-name-part-type="order">Hymenoptera</tp:taxon-name-part></tp:taxon-name>, <tp:taxon-name><tp:taxon-name-part taxon-name-part-type="family">Megachilidae</tp:taxon-name-part></tp:taxon-name>)</article-title><source>Zookeys</source><day>05</day><month>12</month><year>2025</year><volume>1262</volume><fpage>221</fpage><lpage>240</lpage><pub-id pub-id-type="doi">10.3897/zookeys.1262.173271</pub-id></mixed-citation></tp:treatment-meta><tp:nomenclature><label>﻿</label><tp:taxon-name><object-id xmlns:xlink="http://www.w3.org/1999/xlink" content-type="arpha" xlink:type="simple">488683F9-FE32-5F09-8DAD-74B1BF0D2E5A</object-id>
              <tp:taxon-name-part taxon-name-part-type="genus" reg="Pseudoanthidium">Pseudoanthidium</tp:taxon-name-part> (<tp:taxon-name-part taxon-name-part-type="subgenus" reg="Exanthidium">Exanthidium</tp:taxon-name-part>) <tp:taxon-name-part taxon-name-part-type="species" reg="astafurovae">astafurovae</tp:taxon-name-part><object-id xmlns:xlink="http://www.w3.org/1999/xlink" content-type="zoobank" xlink:type="simple">https://zoobank.org/FA0A1451-3A23-4D29-8168-4E31E85DF191</object-id></tp:taxon-name><tp:taxon-authority>Fateryga, Maharramov &amp; Proshchalykin</tp:taxon-authority><tp:taxon-status xmlns:xlink="http://www.w3.org/1999/xlink" xlink:type="simple">sp. nov.</tp:taxon-status><xref ref-type="fig" rid="F3">Fig. 3</xref></tp:nomenclature><tp:treatment-sec sec-type="diagnosis" id="SECID0E5XDI"><title>Diagnosis.</title><p>Among the species of the subgenus <tp:taxon-name><tp:taxon-name-part taxon-name-part-type="genus" reg="Pseudoanthidium"/><tp:taxon-name-part taxon-name-part-type="subgenus" reg="Exanthidium">Exanthidium</tp:taxon-name-part></tp:taxon-name> Pasteels, 1969 (<xref ref-type="bibr" rid="B7">Kasparek 2021</xref>), the male of <italic><tp:taxon-name><tp:taxon-name-part taxon-name-part-type="genus" reg="Pseudoanthidium">P.</tp:taxon-name-part> <tp:taxon-name-part taxon-name-part-type="species" reg="astafurovae">astafurovae</tp:taxon-name-part></tp:taxon-name></italic> is unequivocally characterised by the following combination of characters: i) tergum 6 laterally bulging, without hooked or spiniform protrusion (Fig. <xref ref-type="fig" rid="F3">3D</xref>); ii) emargination of tergum 7 little widening in apical third, with rather pointed base (emargination V-shaped) (Fig. <xref ref-type="fig" rid="F3">3D</xref>); iii) emargination of tergum 7 with translucent margin (Fig. <xref ref-type="fig" rid="F3">3D</xref>); iv) posterior margin of scutellum rather rounded in dorsal view (Fig. <xref ref-type="fig" rid="F3">3A</xref>); v) apical margin of sternum 2 truncate, without medial protrusion (Fig. <xref ref-type="fig" rid="F3">3E</xref>); vi) yellow preoccipital band reaching mandibular base. The new species is probably closely related to <italic><tp:taxon-name><tp:taxon-name-part taxon-name-part-type="genus" reg="Pseudoanthidium">Pseudoanthidium</tp:taxon-name-part> <tp:taxon-name-part taxon-name-part-type="species" reg="eximium">eximium</tp:taxon-name-part></tp:taxon-name></italic> (Giraud, 1863), another species of the subgenus <tp:taxon-name><tp:taxon-name-part taxon-name-part-type="genus" reg="Pseudoanthidium"/><tp:taxon-name-part taxon-name-part-type="subgenus" reg="Exanthidium">Exanthidium</tp:taxon-name-part></tp:taxon-name> occurring in Azerbaijan, but the latter has a hooked lateral protrusion of tergum 6, rather straight posterior margin of scutellum in dorsal view, and a remarkably paler and less rich yellow pattern of the body (figs 6, 7 in <xref ref-type="bibr" rid="B7">Kasparek 2021</xref>). Besides this, <italic><tp:taxon-name><tp:taxon-name-part taxon-name-part-type="genus" reg="Pseudoanthidium">P.</tp:taxon-name-part> <tp:taxon-name-part taxon-name-part-type="species" reg="astafurovae">astafurovae</tp:taxon-name-part></tp:taxon-name></italic> is distinct from <italic><tp:taxon-name><tp:taxon-name-part taxon-name-part-type="genus" reg="Pseudoanthidium">P.</tp:taxon-name-part> <tp:taxon-name-part taxon-name-part-type="species" reg="eximium">eximium</tp:taxon-name-part></tp:taxon-name></italic> by a slenderer penis valve (especially its apical part) with much shorter hairs (Fig. <xref ref-type="fig" rid="F3">3F, G</xref> vs fig. 3G–I in <xref ref-type="bibr" rid="B7">Kasparek 2021</xref>) and distinctly pointed (not rather rounded) apical margins of sternum 7 (Fig. <xref ref-type="fig" rid="F3">3E</xref>), as well as a distinctly pointed apical margin of sternum 8 (Fig. <xref ref-type="fig" rid="F3">3C</xref>).</p><fig id="F3" position="float" orientation="portrait"><object-id xmlns:xlink="http://www.w3.org/1999/xlink" content-type="doi" xlink:type="simple">10.3897/zookeys.1262.173271.figure3</object-id><object-id xmlns:xlink="http://www.w3.org/1999/xlink" content-type="arpha" xlink:type="simple">2DA564F0-CCD0-5103-86E2-013F788C3D03</object-id><label>Figure 3.</label><caption><p><italic><tp:taxon-name><tp:taxon-name-part taxon-name-part-type="genus" reg="Pseudoanthidium">Pseudoanthidium</tp:taxon-name-part> <tp:taxon-name-part taxon-name-part-type="species" reg="astafurovae">astafurovae</tp:taxon-name-part></tp:taxon-name></italic> Fateryga, Maharramov &amp; Proshchalykin, sp. nov., ♂, holotype. A. Habitus in dorsal view; B. Head in frontal view; C. Sternum 8; D. Metasomal terga 4–6; E. Metasoma in ventral view; F. Genitalia in dorsal view; G. Genitalia in ventral view. Scale bars: 1 mm.</p></caption><graphic xmlns:xlink="http://www.w3.org/1999/xlink" xlink:href="zookeys-1262-221_article-173271__-g003.jpg" position="float" orientation="portrait" xlink:type="simple" id="oo_1485326.jpg"><uri content-type="original_file" xlink:type="simple">https://binary.pensoft.net/fig/1485326</uri></graphic></fig></tp:treatment-sec><tp:treatment-sec sec-type="description" id="SECID0EG3DI"><title>Description.</title><p><bold>Male.</bold> Length 8 mm. <bold><italic>Head</italic></bold>: clypeus 1.4× as long as broad, yellow, densely and shallowly punctured, without longitudinal line in middle; narrow apical margin brownish and weakly crenulate; paraocular area densely punctured, to level of insertion of antenna and slightly above yellow; clypeus and paraocular area with dense white hairs as long as width of mandible; gena and occiput with complete fused yellow band, much narrowing in middle of occiput; frons and vertex mostly black, with yellowish hairs longer and sparser than those on clypeus and paraocular area; distance between lateral ocellus and occiputal margin 2× as diameter of lateral ocellus; mandible yellow, tridentate, teeth black; antenna mostly black except light brown ventral side of article 4 and brown ventral side of articles 5–13. <bold><italic>Mesosoma</italic></bold>: scutum densely punctured, moderately shining, with greyish-yellow short hairs (shorter than those on frons and vertex) not hiding surface, with transverse anterolateral yellow stripe at each side; mesepisternum to propodeum densely covered with white hairs as those on clypeus and paraocular area; tegula yellow, disk brown in middle; scutellum slightly produced over propodeum, densely punctured, moderately shining, with greyish-yellow short hairs, black in anterior half and yellow in posterior half; apical margin of scutellum rounded, distinctly lamellate laterally; axilla not united with scutellum, yellow except small inner black part, laterally rather rounded; pronotal lobe yellow, otherwise mesosoma black; second recurrent vein distad to apex of second transverse cubital vein; basal vein originating considerably basad of transverse median vein; legs yellow except partially black coxae and trochanters, rather sparsely pubescent; outer face of hind tibia rounded; hind spurs pale yellow. <bold><italic>Metasoma</italic></bold>: terga 1–6 distinctly shining, with fine punctures on discs, interspaces sometimes reaching more than puncture diameter in middle, narrower laterally, polished; tergal discs black basally and with yellow bands apically, interrupted on terga 1 and 2; depression with somewhat denser punctures, brown and translucent; terga with short sparse hairs; tergum 6 without lateral projections; tergum 7 nearly completely yellow, deeply V-shapely emarginate, with narrow translucent margin; sterna punctured finely and densely than targa; sterna 1–5 mostly black basally and yellow apically, sterna 6–8 mostly brown and translucent; apical margins of sterna with regular rows of dense specialized hairs, especially long and hiding structure on sternum 3; sternum 6 medially with rounded area lacking pilosity, apically rounded, with small unclear medioapical protrusion; sternum 7 with distinctly pointed apical margins; sternum 8 helmet-shaped; genitalia with comparatively slender penis valve, covered dorsomedially with short hairs, and enlarged towards apex and apically rounded gonostylus, nearly without hairs.</p><p><bold>Female.</bold> Unknown.</p></tp:treatment-sec><tp:treatment-sec sec-type="material" id="SECID0E23DI"><title>Material examined.</title><p><bold><italic>Holotype</italic>: Azerbaijan. Nakhchivan Autonomous Republic</bold> • Ordubad, Kotam, <named-content xmlns:xlink="http://www.w3.org/1999/xlink" content-type="dwc:verbatimCoordinates" xlink:type="simple"><named-content content-type="geo-json" specific-use="{&#34;type&#34;:&#34;Point&#34;,&#34;coordinates&#34;:[46.053889,38.890278]}" id="NCID0EJ4DI" xlink:type="simple">38°53'25"N, 46°03'14"E</named-content></named-content>, 700 m, 30.V.2025, 1 ♂, leg. M. Proshchalykin, M. Maharramov [<named-content xmlns:xlink="http://www.w3.org/1999/xlink" content-type="dwc:institutional_code" xlink:title="Zoological Institute of the Russian Academy of Sciences" xlink:href="http://grbio.org/institution/zoological-institute-russian-academy-sciences" xlink:type="simple">ZISP</named-content>].</p></tp:treatment-sec><tp:treatment-sec sec-type="etymology" id="SECID0ES4DI"><title>Etymology.</title><p>The new species is named after our colleague Yulia V. Astafurova (<named-content xmlns:xlink="http://www.w3.org/1999/xlink" content-type="dwc:institutional_code" xlink:title="Zoological Institute of the Russian Academy of Sciences" xlink:href="http://grbio.org/institution/zoological-institute-russian-academy-sciences" xlink:type="simple">ZISP</named-content>), in recognition of her great contribution to the taxonomy of the bees of the Caucasus (including the bees of Azerbaijan).</p></tp:treatment-sec><tp:treatment-sec sec-type="distribution" id="SECID0E34DI"><title>Distribution.</title><p>Azerbaijan.</p></tp:treatment-sec><ref-list><ref id="B7"><mixed-citation xmlns:xlink="http://www.w3.org/1999/xlink" xlink:type="simple"><person-group><name name-style="western"><surname>Kasparek</surname><given-names>M</given-names></name></person-group> (<year>2021</year>) <article-title>The bee genus <italic><tp:taxon-name><tp:taxon-name-part taxon-name-part-type="genus">Pseudoanthidium</tp:taxon-name-part></tp:taxon-name></italic>: revision of the subgenus <tp:taxon-name><tp:taxon-name-part taxon-name-part-type="genus"/><tp:taxon-name-part taxon-name-part-type="subgenus">Exanthidium</tp:taxon-name-part></tp:taxon-name> with the description of a new species (<tp:taxon-name><tp:taxon-name-part taxon-name-part-type="superfamily">Apoidea</tp:taxon-name-part></tp:taxon-name>: <tp:taxon-name><tp:taxon-name-part taxon-name-part-type="family">Megachilidae</tp:taxon-name-part></tp:taxon-name>).</article-title><source>Fragmenta Entomologica</source><volume>53</volume>(<issue>2</issue>): <fpage>333</fpage>–<lpage>346</lpage>. <ext-link xlink:href="10.13133/2284-4880/525" ext-link-type="doi" xlink:type="simple">https://doi.org/10.13133/2284-4880/525</ext-link></mixed-citation></ref></ref-list></tp:taxon-treatment>
