# Supplementary material for: ﻿A survey of megachilid bees of the Nakhchivan Autonomous Republic of Azerbaijan, with description of a new species of Pseudoanthidium Friese, 1898 (Hymenoptera, Megachilidae)
Source: Zookeys. 2025 Dec 5;1262:221–40. doi: 10.3897/zookeys.1262.173271 (PMC12701355; doi:10.3897/zookeys.1262.173271)
Supplement: XML Treatment for Pseudoanthidium (Pseudoanthidium) rhombiferum [file zookeys.1262.173271-treatment13.xml]

<!DOCTYPE tp:taxon-treatment
  PUBLIC "-//TaxonX//DTD Taxonomic Treatment Publishing DTD v0 20100105//EN" "tax-treatment-NSO.dtd">
<tp:taxon-treatment xmlns:tp="http://www.plazi.org/taxpub"><tp:treatment-meta><kwd-group><label>Taxon classification</label><kwd>
                <named-content content-type="kingdom">Animalia</named-content>
              </kwd><kwd>
                <named-content content-type="order">Hymenoptera</named-content>
              </kwd><kwd>
                <named-content content-type="family">Megachilidae</named-content>
              </kwd></kwd-group><mixed-citation publication-type="journal"><person-group><name><surname>Fateryga</surname><given-names>Alexander V.</given-names></name><name><surname>Maharramov</surname><given-names>Mahir M.</given-names></name><name><surname>Proshchalykin</surname><given-names>Maxim Yu.</given-names></name></person-group><article-title>﻿A survey of megachilid bees of the Nakhchivan Autonomous Republic of Azerbaijan, with description of a new species of <italic><tp:taxon-name><tp:taxon-name-part taxon-name-part-type="genus" reg="Pseudoanthidium">Pseudoanthidium</tp:taxon-name-part></tp:taxon-name></italic> Friese, 1898 (<tp:taxon-name><tp:taxon-name-part taxon-name-part-type="order">Hymenoptera</tp:taxon-name-part></tp:taxon-name>, <tp:taxon-name><tp:taxon-name-part taxon-name-part-type="family">Megachilidae</tp:taxon-name-part></tp:taxon-name>)</article-title><source>Zookeys</source><day>05</day><month>12</month><year>2025</year><volume>1262</volume><fpage>221</fpage><lpage>240</lpage><pub-id pub-id-type="doi">10.3897/zookeys.1262.173271</pub-id></mixed-citation></tp:treatment-meta><tp:nomenclature><label>﻿</label><tp:taxon-name><object-id xmlns:xlink="http://www.w3.org/1999/xlink" content-type="arpha" xlink:type="simple">3E782128-9E46-51F1-9358-4B332242747D</object-id>
              <tp:taxon-name-part taxon-name-part-type="genus" reg="Pseudoanthidium">Pseudoanthidium</tp:taxon-name-part> (<tp:taxon-name-part taxon-name-part-type="subgenus" reg="Pseudoanthidium">Pseudoanthidium</tp:taxon-name-part>) <tp:taxon-name-part taxon-name-part-type="species" reg="rhombiferum">rhombiferum</tp:taxon-name-part></tp:taxon-name><tp:taxon-authority>(Friese, 1917)</tp:taxon-authority></tp:nomenclature><tp:treatment-sec sec-type="material" id="SECID0EI6DI"><title>Material examined.</title><p><bold>Azerbaijan. Nakhchivan Autonomous Republic</bold> • Julfa, Daridagh-2, <named-content xmlns:xlink="http://www.w3.org/1999/xlink" content-type="dwc:verbatimCoordinates" xlink:type="simple"><named-content content-type="geo-json" specific-use="{&#34;type&#34;:&#34;Point&#34;,&#34;coordinates&#34;:[45.626389,39.066111]}" id="NCID0ET6DI" xlink:type="simple">39°03'58"N, 45°37'35"E</named-content></named-content>, 1100 m, 18–19.V.2025, 1 ♂, leg. M. Proshchalykin, M. Maharramov [<abbrev xmlns:xlink="http://www.w3.org/1999/xlink" xlink:title="research collection of A.V. Fateryga" id="ABBRID0EY6DI" xlink:type="simple">CAFK</abbrev>]; • ibid., 24.V.2025, 4 ♀, 1 ♂, leg. M. Proshchalykin, M. Maharramov [2 ♀, 1 ♂, <abbrev xmlns:xlink="http://www.w3.org/1999/xlink" xlink:title="research collection of A.V. Fateryga" id="ABBRID0E36DI" xlink:type="simple">CAFK</abbrev>; 2 ♀, <abbrev xmlns:xlink="http://www.w3.org/1999/xlink" xlink:title="Federal Scientific Center of the East Asia Terrestrial Biodiversity of the Far Eastern Branch of the Russian Academy of Sciences" id="ABBRID0EBAAK" xlink:type="simple">FSCV</abbrev>]; • ibid., 29.V.2025, 1 ♂, leg. M. Proshchalykin, M. Maharramov [<named-content xmlns:xlink="http://www.w3.org/1999/xlink" content-type="dwc:institutional_code" xlink:title="Zoological Institute of the Russian Academy of Sciences" xlink:href="http://grbio.org/institution/zoological-institute-russian-academy-sciences" xlink:type="simple">ZISP</named-content>]; • Ordubad, Bilav, <named-content xmlns:xlink="http://www.w3.org/1999/xlink" content-type="dwc:verbatimCoordinates" xlink:type="simple"><named-content content-type="geo-json" specific-use="{&#34;type&#34;:&#34;Point&#34;,&#34;coordinates&#34;:[45.818611,39.045278]}" id="NCID0EMAAK" xlink:type="simple">39°02'43"N, 45°49'07"E</named-content></named-content>, 1050 m, 29.V.2025, 1 ♀, leg. M. Proshchalykin, M. Maharramov [<named-content xmlns:xlink="http://www.w3.org/1999/xlink" content-type="dwc:institutional_code" xlink:title="Zoological Institute of the Russian Academy of Sciences" xlink:href="http://grbio.org/institution/zoological-institute-russian-academy-sciences" xlink:type="simple">ZISP</named-content>].</p></tp:treatment-sec><tp:treatment-sec sec-type="distribution" id="SECID0EVAAK"><title>Distribution.</title><p>Azerbaijan, Turkey, Syria, Lebanon, Israel and Palestine, ?Afghanistan, ?Turkmenistan.</p></tp:treatment-sec><tp:treatment-sec sec-type="remarks" id="SECID0E1AAK"><title>Remarks.</title><p>All examined female specimens from Azerbaijan have completely pale-yellow clypeus and paraocular area, while these parts of the head should be black in <italic><tp:taxon-name><tp:taxon-name-part taxon-name-part-type="genus" reg="Pseudoanthidium">P.</tp:taxon-name-part> <tp:taxon-name-part taxon-name-part-type="species" reg="rhombiferum">rhombiferum</tp:taxon-name-part></tp:taxon-name></italic> according to <xref ref-type="bibr" rid="B10">Kasparek (2024)</xref>. However, both sexes of this species otherwise fit the characters of <italic><tp:taxon-name><tp:taxon-name-part taxon-name-part-type="genus" reg="Pseudoanthidium">P.</tp:taxon-name-part> <tp:taxon-name-part taxon-name-part-type="species" reg="rhombiferum">rhombiferum</tp:taxon-name-part></tp:taxon-name></italic>.</p></tp:treatment-sec><ref-list><ref id="B10"><mixed-citation xmlns:xlink="http://www.w3.org/1999/xlink" xlink:type="simple"><person-group><name name-style="western"><surname>Kasparek</surname><given-names>M</given-names></name></person-group> (<year>2024</year>) <article-title>New species, new synonyms, and resurrected taxa: a review of West and Central Palaearctic members of the genus <italic><tp:taxon-name><tp:taxon-name-part taxon-name-part-type="genus">Pseudoanthidium</tp:taxon-name-part></tp:taxon-name></italic> (<tp:taxon-name><tp:taxon-name-part taxon-name-part-type="superfamily">Apoidea</tp:taxon-name-part></tp:taxon-name>: <tp:taxon-name><tp:taxon-name-part taxon-name-part-type="family">Megachilidae</tp:taxon-name-part></tp:taxon-name>).</article-title><source>Zootaxa</source><volume>5541</volume>(<issue>1</issue>): <fpage>1</fpage>–<lpage>50</lpage>. <ext-link xlink:href="10.11646/zootaxa.5541.1.1" ext-link-type="doi" xlink:type="simple">https://doi.org/10.11646/zootaxa.5541.1.1</ext-link></mixed-citation></ref></ref-list></tp:taxon-treatment>
