# Supplementary material for: ﻿A survey of megachilid bees of the Nakhchivan Autonomous Republic of Azerbaijan, with description of a new species of Pseudoanthidium Friese, 1898 (Hymenoptera, Megachilidae)
Source: Zookeys. 2025 Dec 5;1262:221–40. doi: 10.3897/zookeys.1262.173271 (PMC12701355; doi:10.3897/zookeys.1262.173271)
Supplement: XML Treatment for Metadioxys graeca [file zookeys.1262.173271-treatment15.xml]

<!DOCTYPE tp:taxon-treatment
  PUBLIC "-//TaxonX//DTD Taxonomic Treatment Publishing DTD v0 20100105//EN" "tax-treatment-NSO.dtd">
<tp:taxon-treatment xmlns:tp="http://www.plazi.org/taxpub"><tp:treatment-meta><kwd-group><label>Taxon classification</label><kwd>
                <named-content content-type="kingdom">Animalia</named-content>
              </kwd><kwd>
                <named-content content-type="order">Hymenoptera</named-content>
              </kwd><kwd>
                <named-content content-type="family">Megachilidae</named-content>
              </kwd></kwd-group><mixed-citation publication-type="journal"><person-group><name><surname>Fateryga</surname><given-names>Alexander V.</given-names></name><name><surname>Maharramov</surname><given-names>Mahir M.</given-names></name><name><surname>Proshchalykin</surname><given-names>Maxim Yu.</given-names></name></person-group><article-title>﻿A survey of megachilid bees of the Nakhchivan Autonomous Republic of Azerbaijan, with description of a new species of <italic><tp:taxon-name><tp:taxon-name-part taxon-name-part-type="genus" reg="Pseudoanthidium">Pseudoanthidium</tp:taxon-name-part></tp:taxon-name></italic> Friese, 1898 (<tp:taxon-name><tp:taxon-name-part taxon-name-part-type="order">Hymenoptera</tp:taxon-name-part></tp:taxon-name>, <tp:taxon-name><tp:taxon-name-part taxon-name-part-type="family">Megachilidae</tp:taxon-name-part></tp:taxon-name>)</article-title><source>Zookeys</source><day>05</day><month>12</month><year>2025</year><volume>1262</volume><fpage>221</fpage><lpage>240</lpage><pub-id pub-id-type="doi">10.3897/zookeys.1262.173271</pub-id></mixed-citation></tp:treatment-meta><tp:nomenclature><label>﻿</label><tp:taxon-name><object-id xmlns:xlink="http://www.w3.org/1999/xlink" content-type="arpha" xlink:type="simple">4CA458D0-E274-56B0-93A4-CBCA96E41E63</object-id>
              <tp:taxon-name-part taxon-name-part-type="genus" reg="Metadioxys">Metadioxys</tp:taxon-name-part>
              <tp:taxon-name-part taxon-name-part-type="species" reg="graeca">graeca</tp:taxon-name-part>
            </tp:taxon-name><tp:taxon-authority>(Mavromoustakis, 1963)</tp:taxon-authority></tp:nomenclature><tp:treatment-sec sec-type="material" id="SECID0E5EAK"><title>Material examined.</title><p><bold>Azerbaijan. Nakhchivan Autonomous Republic</bold> • Kengerli, Chalkhangala, Gizmizidash, 25.VI.2020, 3 ♀, leg. M. Maharramov [1 ♀, <abbrev xmlns:xlink="http://www.w3.org/1999/xlink" xlink:title="research collection of A.V. Fateryga" id="ABBRID0EGFAK" xlink:type="simple">CAFK</abbrev>; 2 ♀, <abbrev xmlns:xlink="http://www.w3.org/1999/xlink" xlink:title="Federal Scientific Center of the East Asia Terrestrial Biodiversity of the Far Eastern Branch of the Russian Academy of Sciences" id="ABBRID0EKFAK" xlink:type="simple">FSCV</abbrev>].</p></tp:treatment-sec><tp:treatment-sec sec-type="distribution" id="SECID0EOFAK"><title>Distribution.</title><p>Southern Europe, North Africa, Azerbaijan, Turkey, Israel and Palestine.</p></tp:treatment-sec><tp:treatment-sec sec-type="remarks" id="SECID0ETFAK"><title>Remarks.</title><p>The studied specimens were misidentified by <xref ref-type="bibr" rid="B14">Maharramov et al. (2021)</xref> as <italic><tp:taxon-name><tp:taxon-name-part taxon-name-part-type="genus" reg="Metadioxys">Metadioxys</tp:taxon-name-part> <tp:taxon-name-part taxon-name-part-type="species" reg="formosus">formosus</tp:taxon-name-part></tp:taxon-name></italic> (Morawitz, 1875). Therefore, the latter species should be excluded from the fauna of Azerbaijan.</p></tp:treatment-sec><ref-list><ref id="B14"><mixed-citation xmlns:xlink="http://www.w3.org/1999/xlink" xlink:type="simple"><person-group><name name-style="western"><surname>Maharramov</surname><given-names>MM</given-names></name><name name-style="western"><surname>Fateryga</surname><given-names>AV</given-names></name><name name-style="western"><surname>Proshchalykin</surname><given-names>MY</given-names></name></person-group> (<year>2021</year>) <article-title>Megachilid bees (<tp:taxon-name><tp:taxon-name-part taxon-name-part-type="order">Hymenoptera</tp:taxon-name-part></tp:taxon-name>: <tp:taxon-name><tp:taxon-name-part taxon-name-part-type="family">Megachilidae</tp:taxon-name-part></tp:taxon-name>) of the Nakhchivan Autonomous Republic of Azerbaijan: tribes <tp:taxon-name><tp:taxon-name-part taxon-name-part-type="tribe">Lithurgini</tp:taxon-name-part></tp:taxon-name>, <tp:taxon-name><tp:taxon-name-part taxon-name-part-type="tribe">Dioxyini</tp:taxon-name-part></tp:taxon-name>, and <tp:taxon-name><tp:taxon-name-part taxon-name-part-type="tribe">Megachilini</tp:taxon-name-part></tp:taxon-name>.</article-title><source>Far Eastern Entomologist = Dal’nevostochnyi Entomolog</source><volume>428</volume>: <fpage>12</fpage>–<lpage>24</lpage>. <ext-link xlink:href="10.25221/fee.428.3" ext-link-type="doi" xlink:type="simple">https://doi.org/10.25221/fee.428.3</ext-link></mixed-citation></ref></ref-list></tp:taxon-treatment>
