# Supplementary material for: ﻿A survey of megachilid bees of the Nakhchivan Autonomous Republic of Azerbaijan, with description of a new species of Pseudoanthidium Friese, 1898 (Hymenoptera, Megachilidae)
Source: Zookeys. 2025 Dec 5;1262:221–40. doi: 10.3897/zookeys.1262.173271 (PMC12701355; doi:10.3897/zookeys.1262.173271)
Supplement: XML Treatment for Megachile (Eutricharaea) anatolica [file zookeys.1262.173271-treatment19.xml]

<!DOCTYPE tp:taxon-treatment
  PUBLIC "-//TaxonX//DTD Taxonomic Treatment Publishing DTD v0 20100105//EN" "tax-treatment-NSO.dtd">
<tp:taxon-treatment xmlns:tp="http://www.plazi.org/taxpub"><tp:treatment-meta><kwd-group><label>Taxon classification</label><kwd>
                <named-content content-type="kingdom">Animalia</named-content>
              </kwd><kwd>
                <named-content content-type="order">Hymenoptera</named-content>
              </kwd><kwd>
                <named-content content-type="family">Megachilidae</named-content>
              </kwd></kwd-group><mixed-citation publication-type="journal"><person-group><name><surname>Fateryga</surname><given-names>Alexander V.</given-names></name><name><surname>Maharramov</surname><given-names>Mahir M.</given-names></name><name><surname>Proshchalykin</surname><given-names>Maxim Yu.</given-names></name></person-group><article-title>﻿A survey of megachilid bees of the Nakhchivan Autonomous Republic of Azerbaijan, with description of a new species of <italic><tp:taxon-name><tp:taxon-name-part taxon-name-part-type="genus" reg="Pseudoanthidium">Pseudoanthidium</tp:taxon-name-part></tp:taxon-name></italic> Friese, 1898 (<tp:taxon-name><tp:taxon-name-part taxon-name-part-type="order">Hymenoptera</tp:taxon-name-part></tp:taxon-name>, <tp:taxon-name><tp:taxon-name-part taxon-name-part-type="family">Megachilidae</tp:taxon-name-part></tp:taxon-name>)</article-title><source>Zookeys</source><day>05</day><month>12</month><year>2025</year><volume>1262</volume><fpage>221</fpage><lpage>240</lpage><pub-id pub-id-type="doi">10.3897/zookeys.1262.173271</pub-id></mixed-citation></tp:treatment-meta><tp:nomenclature><label>﻿</label><tp:taxon-name><object-id xmlns:xlink="http://www.w3.org/1999/xlink" content-type="arpha" xlink:type="simple">7CEA9DD8-1FA2-5839-8798-AE3EBBADD16B</object-id>
              <tp:taxon-name-part taxon-name-part-type="genus" reg="Megachile">Megachile</tp:taxon-name-part> (<tp:taxon-name-part taxon-name-part-type="subgenus" reg="Eutricharaea">Eutricharaea</tp:taxon-name-part>) <tp:taxon-name-part taxon-name-part-type="species" reg="anatolica">anatolica</tp:taxon-name-part></tp:taxon-name><tp:taxon-authority>Rebmann, 1968</tp:taxon-authority></tp:nomenclature><tp:treatment-sec sec-type="material" id="SECID0EPNAK"><title>Material examined.</title><p><bold>Azerbaijan. Nakhchivan Autonomous Republic</bold> • Ordubad, Kotam, <named-content xmlns:xlink="http://www.w3.org/1999/xlink" content-type="dwc:verbatimCoordinates" xlink:type="simple"><named-content content-type="geo-json" specific-use="{&#34;type&#34;:&#34;Point&#34;,&#34;coordinates&#34;:[46.053889,38.890278]}" id="NCID0E1NAK" xlink:type="simple">38°53'25"N, 46°03'14"E</named-content></named-content>, 700 m, 19.V.2025, 2 ♂, leg. M. Proshchalykin, M. Maharramov [<abbrev xmlns:xlink="http://www.w3.org/1999/xlink" xlink:title="Federal Scientific Center of the East Asia Terrestrial Biodiversity of the Far Eastern Branch of the Russian Academy of Sciences" id="ABBRID0E6NAK" xlink:type="simple">FSCV</abbrev>]; • Ordubad, Bilav, <named-content xmlns:xlink="http://www.w3.org/1999/xlink" content-type="dwc:verbatimCoordinates" xlink:type="simple"><named-content content-type="geo-json" specific-use="{&#34;type&#34;:&#34;Point&#34;,&#34;coordinates&#34;:[45.818611,39.045278]}" id="NCID0EGOAK" xlink:type="simple">39°02'43"N, 45°49'07"E</named-content></named-content>, 1050 m, 22.V.2025, 1 ♀, leg. M. Proshchalykin, M. Maharramov [<abbrev xmlns:xlink="http://www.w3.org/1999/xlink" xlink:title="Federal Scientific Center of the East Asia Terrestrial Biodiversity of the Far Eastern Branch of the Russian Academy of Sciences" id="ABBRID0ELOAK" xlink:type="simple">FSCV</abbrev>].</p></tp:treatment-sec><tp:treatment-sec sec-type="distribution" id="SECID0EPOAK"><title>Distribution.</title><p>Southern Europe, Russia (European part), Azerbaijan, Turkey, Cyprus, Jordan, Lebanon, Israel and Palestine, Iran.</p></tp:treatment-sec></tp:taxon-treatment>
