# Supplementary material for: ﻿A survey of megachilid bees of the Nakhchivan Autonomous Republic of Azerbaijan, with description of a new species of Pseudoanthidium Friese, 1898 (Hymenoptera, Megachilidae)
Source: Zookeys. 2025 Dec 5;1262:221–40. doi: 10.3897/zookeys.1262.173271 (PMC12701355; doi:10.3897/zookeys.1262.173271)
Supplement: Supplementary material 1 — List of specimens examined [file zookeys-1262-221_article-173271__-s001.xls]

## Sheet: Megachilidae, Nakhchivan AR
Species	Locality	Date	Number of females	Number of males	Collectors	Collection	Additional information	Remarks
Afranthidium (Mesanthidium) carduele (Morawitz, 1876)	Julfa, Ashabi Kahf	15.VII.2020		1	M. Maharramov	FSCV
Afranthidium (Mesanthidium) carduele (Morawitz, 1876)	Julfa, Daridagh 38°59′N 45°40′E 900 m	16.VI.2019		1	M. Proshchalykin, Kh. Aliyev, M. Maharramov	FSCV
Afranthidium (Mesanthidium) carduele (Morawitz, 1876)	Julfa, Daridagh 38°59′N 45°40′E 900 m	20.VI.2019	1	1	M. Proshchalykin, Kh. Aliyev, M. Maharramov	FSCV
Afranthidium (Mesanthidium) carduele (Morawitz, 1876)	Kengerli, Sementzavod [Cement Factory], 39°15ʹ33ʺN, 45°18ʹ01ʺE, 821 m	16.VI.2021	1	1	M. Maharramov	FSCV
Afranthidium (Mesanthidium) carduele (Morawitz, 1876)	Ordubad, Nurgut, 39°13′N, 45°53′E, 1900 m	29.VII.2018		1	M. Proshchalykin, Kh. Aliyev, M. Maharramov	FSCV
Afranthidium (Mesanthidium) carduele (Morawitz, 1876)	Ordubad, Nurgut, 39°13′N, 45°53′E, 1900 m	29.VII.2018		1	M. Proshchalykin, Kh. Aliyev, M. Maharramov	ZISP
Afranthidium (Mesanthidium) carduele (Morawitz, 1876)	Shakhbuz, Ayrinj, 39°25′N, 45°35′E, 1240 m	25.VII.2018	1		M. Proshchalykin, Kh. Aliyev, M. Maharramov	ZISP
Afranthidium (Mesanthidium) carduele (Morawitz, 1876)	Shakhbuz, Bichenek, 39°31′N, 45°46′E, 2000 m	23.VII.2018		1	M. Proshchalykin, Kh. Aliyev, M. Maharramov	FSCV
Afranthidium (Mesanthidium) pusillum (Morawitz, 1894)	Ordubad, Nurgut, 39°13′N, 45°53′E, 1900 m	29.VII.2018	1		M. Proshchalykin, Kh. Aliyev, M. Maharramov	ZISP
Anthidiellum (Anthidiellum) strigatum (Panzer, 1805)	Julfa, 5 km N Dize, 39°03′N, 45°45′E, 965 m	20.VI.2019		1	M. Proshchalykin, Kh. Aliyev, M. Maharramov	FSCV
Anthidiellum (Anthidiellum) strigatum (Panzer, 1805)	Ordubad (Arax)	1892		2	E. Reitter	ZISP
Anthidiellum (Anthidiellum) strigatum (Panzer, 1805)	Ordubad, Bilav	5.IX.2012		1	Kh. Aliyev	IZAB
Anthidiellum (Anthidiellum) strigatum (Panzer, 1805)	Ordubad, Bilav, 39°02ʹ43ʺN, 45°49ʹ07ʺE, 1050 m	27.V.2025		1	M. Proshchalykin, M. Maharramov	FSCV
Anthidiellum (Anthidiellum) strigatum (Panzer, 1805)	Ordubad, Bilav, 39°02ʹ43ʺN, 45°49ʹ07ʺE, 1050 m	29.V.2025		1	M. Proshchalykin, M. Maharramov	FSCV
Anthidiellum (Anthidiellum) strigatum (Panzer, 1805)	Shakhbuz, Shakhbuzkend, 39°23′N, 45°32′E, 1140 m	30.VII.2018		2	M. Proshchalykin, Kh. Aliyev, M. Maharramov	FSCV
Anthidiellum (Anthidiellum) strigatum (Panzer, 1805)	Shakhbuz, Zarnatun, 39°31′N, 45°46′E, 1550 m	18.VI.2019	1		M. Proshchalykin, Kh. Aliyev, M. Maharramov	FSCV
Anthidiellum (Anthidiellum) troodicum (Mavromoustakis, 1949)	Kengerli, Garabaglar, 39°25′N, 45°13′E, 1270 m	13.VI.2019		1	M. Proshchalykin, Kh. Aliyev, M. Maharramov	CAFK
Anthidiellum (Anthidiellum) troodicum (Mavromoustakis, 1949)	Sharur, Akhura, 39°33′N, 45°13′E, 1640 m	13.VI.2019		1	M. Proshchalykin, Kh. Aliyev, M. Maharramov	FSCV
Anthidium (Anthidium) akanthurum Nadimi & Talebi, 2014, sp. resurr.	Julfa, 5 km N Dize, 39°03′N, 45°45′E, 965 m	20.VI.2019		1	M. Proshchalykin, Kh. Aliyev, M. Maharramov	CMKH		Misidentified as gussakovskiji by Fateryga et al. (2020)
Anthidium (Anthidium) akanthurum Nadimi & Talebi, 2014, sp. resurr.	Ordubad, Bilav, 39°02ʹ43ʺN, 45°49ʹ07ʺE, 1050 m	22.V.2025	1		M. Proshchalykin, M. Maharramov	ZISP
Anthidium (Anthidium) akanthurum Nadimi & Talebi, 2014, sp. resurr.	Ordubad, Bilav, 39°02ʹ43ʺN, 45°49ʹ07ʺE, 1050 m	27.V.2025		1	M. Proshchalykin, M. Maharramov	ZISP
Anthidium (Anthidium) cingulatum Latreille, 1809	Babek, Payiz, 39°26ʹ06ʺN, 45°22ʹ56ʺE, 1230 m	25.VI.2024		1	M. Proshchalykin, M. Maharramov	FSCV
Anthidium (Anthidium) cingulatum Latreille, 1809	Julfa, Milakh, 39°15′N, 45°43′E, 1430 m	27.VII.2018	1	1	M. Proshchalykin, Kh. Aliyev, M. Maharramov	FSCV
Anthidium (Anthidium) cingulatum Latreille, 1809	Ordubad (Arax)	1892	1		E. Reitter	ZISP
Anthidium (Anthidium) cingulatum Latreille, 1809	Ordubad (Arax)	1892		1	E. Reitter	ZISP
Anthidium (Anthidium) cingulatum Latreille, 1809	Sharur, Akhura, 39°33′N, 45°13′E, 1640 m	13.VI.2019		3	M. Proshchalykin, Kh. Aliyev, M. Maharramov	FSCV
Anthidium (Anthidium) dalmaticum Mocsáry, 1884	Babek, Payiz, 39°26ʹ06ʺN, 45°22ʹ56ʺE, 1230 m	28.VI.2024	1		M. Proshchalykin, M. Maharramov	FSCV
Anthidium (Anthidium) dalmaticum Mocsáry, 1884	Kengerli, Chalkhangala, 39°26ʹ58ʺN, 45°15ʹ51ʺE, 1440 m	19.VI.2024	3		M. Proshchalykin, M. Maharramov	FSCV
Anthidium (Anthidium) dalmaticum Mocsáry, 1884	Kengerli, Chalkhangala, Gizmizidash	25.VI.2020	2		M. Maharramov	FSCV
Anthidium (Anthidium) dalmaticum Mocsáry, 1884	Ordubad, Bilav, 39°02ʹ43ʺN, 45°49ʹ07ʺE, 1050 m	29.V.2025	1		M. Proshchalykin, M. Maharramov	FSCV
Anthidium (Anthidium) dalmaticum Mocsáry, 1884	Shakhbuz, Gizil Gishlag, 39°28′N, 45°35′E, 1460 m	19.VI.2019	1	1	M. Proshchalykin, Kh. Aliyev, M. Maharramov	CAFK
Anthidium (Anthidium) dalmaticum Mocsáry, 1884	Shakhbuz, Kulus	26.VI.2020	1		M. Maharramov	CMKH
Anthidium (Anthidium) diadema Latreille, 1809	Kengerli, Chalkhangala, Gizmizidash	25.VI.2020	1	3	M. Maharramov	FSCV
Anthidium (Anthidium) diadema Latreille, 1809	Shakhbuz, 4 km SE Kechili, 39°20′N, 45°45′E, 2300 m	21.VII.2018		2	M. Proshchalykin, Kh. Aliyev, M. Maharramov	FSCV
Anthidium (Anthidium) florentinum (Fabricius, 1775)	Babek, 3 km NE Sirab, 39°18′N, 45°32′E, 1250 m	18.VI.2019	1		M. Proshchalykin, Kh. Aliyev, M. Maharramov	FSCV
Anthidium (Anthidium) florentinum (Fabricius, 1775)	Babek, Shikhmakhmud	1.VI.2020	1		M. Maharramov	FSCV
Anthidium (Anthidium) florentinum (Fabricius, 1775)	Babek, Shikhmakhmud, 39°15′N, 45°25′E, 940 m	24.VI.2022	6	3	M. Maharramov	FSCV
Anthidium (Anthidium) florentinum (Fabricius, 1775)	Babek, Sirab, 39°18′31″N, 45°32′28″E, 1235 m	7.VI.2018	2		M. Maharramov	IZAB
Anthidium (Anthidium) florentinum (Fabricius, 1775)	Julfa, Gulistan, 38°58′N, 45°36′E, 740 m	26.VII.2018	1		M. Proshchalykin, Kh. Aliyev, M. Maharramov	FSCV
Anthidium (Anthidium) florentinum (Fabricius, 1775)	Julfa, Milakh, 39°15′N, 45°43′E, 1430 m	15.VI.2019		1	M. Proshchalykin, Kh. Aliyev, M. Maharramov	FSCV
Anthidium (Anthidium) florentinum (Fabricius, 1775)	Nakhchivan, 39°13′28″N, 45°24′54″E, 906 m	9.VI.2018		2	M. Maharramov	IZAB
Anthidium (Anthidium) loti Perris, 1852	Babek, 3 km NE Sirab, 39°18′N, 45°32′E, 1250 m	18.VI.2019	1		M. Proshchalykin, Kh. Aliyev, M. Maharramov	FSCV
Anthidium (Anthidium) loti Perris, 1852	Julfa, Gazanchi, 39°13′N, 45°41′E, 1300 m	26–27.VII.2018		1	M. Proshchalykin, Kh. Aliyev, M. Maharramov	FSCV
Anthidium (Anthidium) loti Perris, 1852	Julfa, Milakh, 39°15′N, 45°43′E, 1430 m	27.VII.2018		1	M. Proshchalykin, Kh. Aliyev, M. Maharramov	FSCV
Anthidium (Anthidium) loti Perris, 1852	Shakhbuz, Shakhbuzkend, 39°23′N, 45°32′E, 1140 m	22.VII.2018		1	M. Proshchalykin, Kh. Aliyev, M. Maharramov	FSCV
Anthidium (Anthidium) loti Perris, 1852	Shakhbuz, Shakhbuzkend, 39°23′N, 45°32′E, 1140 m	30.VII.2018		1	M. Proshchalykin, Kh. Aliyev, M. Maharramov	FSCV
Anthidium (Anthidium) loti Perris, 1852	Shakhbuz, Zarnatun, 39°28ʹ42ʺN, 45°43ʹ53ʺE, 1550 m	21.VI.2024	1	1	M. Proshchalykin, M. Maharramov	FSCV
Anthidium (Anthidium) loti Perris, 1852	Sharur, Akhura, 39°33′N, 45°13′E, 1640 m	13.VI.2019	1		M. Proshchalykin, Kh. Aliyev, M. Maharramov	FSCV
Anthidium (Anthidium) melanopygum Friese, 1917	Babek, 3 km NE Sirab, 39°18′N, 45°32′E, 1250 m	21.VI.2019	3		M. Proshchalykin, Kh. Aliyev, M. Maharramov	FSCV
Anthidium (Anthidium) melanopygum Friese, 1917	Babek, Goynuk, 39°18′N, 45°40′E, 1680 m	12.VI.2019	2	2	M. Proshchalykin, Kh. Aliyev, M. Maharramov	FSCV
Anthidium (Anthidium) melanopygum Friese, 1917	Babek, Payiz, 39°26ʹ06ʺN, 45°22ʹ56ʺE, 1230 m	25.VI.2024	1	2	M. Proshchalykin, M. Maharramov	FSCV
Anthidium (Anthidium) melanopygum Friese, 1917	Babek, Payiz, 39°26ʹ06ʺN, 45°22ʹ56ʺE, 1230 m	28.VI.2024		1	M. Proshchalykin, M. Maharramov	FSCV
Anthidium (Anthidium) melanopygum Friese, 1917	Babek, Sirab	22.VI.2012	1		Kh. Aliyev	IZAB
Anthidium (Anthidium) melanopygum Friese, 1917	Julfa, Daridagh 38°59′N 45°40′E 900 m	16.VI.2019		1	M. Proshchalykin, Kh. Aliyev, M. Maharramov	FSCV
Anthidium (Anthidium) melanopygum Friese, 1917	Kengerli, Chalkhangala, Gizmizidash	25.VI.2020	1	1	M. Maharramov	FSCV
Anthidium (Anthidium) melanopygum Friese, 1917	Ordubad (Arax)	1892	1		E. Reitter	ZISP
Anthidium (Anthidium) melanopygum Friese, 1917	Ordubad, Bilav, 39°02ʹ43ʺN, 45°49ʹ07ʺE, 1050 m	23.VI.2024		1	M. Proshchalykin, M. Maharramov	FSCV
Anthidium (Anthidium) melanopygum Friese, 1917	Shakhbuz, Kolani, 39°26ʹ51ʺN, 45°39ʹ13ʺE, 1330 m	21.VI.2024		1	M. Proshchalykin, M. Maharramov	FSCV
Anthidium (Anthidium) melanopygum Friese, 1917	Shakhbuz, Shakhbuzkend, 39°23′N, 45°32′E, 1140 m	22.VII.2018		2	M. Proshchalykin, Kh. Aliyev, M. Maharramov	FSCV
Anthidium (Anthidium) melanopygum Friese, 1917	Sharur, Shahbulag, 39°38ʹ57ʺN, 45°08ʹ12ʺE, 1210 m	26.V.2025	1		M. Proshchalykin, M. Maharramov	FSCV
Anthidium (Anthidium) punctatum Latreille, 1809, s. l.	Babek, 3 km NE Sirab, 39°18ʹ30ʺN, 45°32ʹ28ʺE, 1250 m	25.V.2025		1	M. Proshchalykin, M. Maharramov	FSCV
Anthidium (Anthidium) punctatum Latreille, 1809, s. l.	Babek, Nahajir, 39°14ʹ37ʺN, 45°35ʹ37ʺE, 1175 m	25.V.2025		1	M. Proshchalykin, M. Maharramov	FSCV
Anthidium (Anthidium) punctatum Latreille, 1809, s. l.	Babek, Sirab	27.V.2020		2	M. Maharramov	CMKH
Anthidium (Anthidium) punctatum Latreille, 1809, s. l.	Babek, Sirab	27.V.2020		2	M. Maharramov	FSCV
Anthidium (Anthidium) punctatum Latreille, 1809, s. l.	Julfa, Daridagh-2, 39°03ʹ58ʺN, 45°37ʹ35ʺE, 1100 m	18–19.V.2025		1	M. Proshchalykin, M. Maharramov	FSCV
Anthidium (Anthidium) punctatum Latreille, 1809, s. l.	Julfa, Daridagh-2, 39°03ʹ58ʺN, 45°37ʹ35ʺE, 1100 m	24.V.2025		1	M. Proshchalykin, M. Maharramov	FSCV
Anthidium (Anthidium) punctatum Latreille, 1809, s. l.	Kengerli, Garabaglar, 39°25′N, 45°13′E, 1270 m	13.VI.2019		1	M. Proshchalykin, Kh. Aliyev, M. Maharramov	FSCV
Anthidium (Anthidium) punctatum Latreille, 1809, s. l.	Ordubad (Arax)	1892	3	1	E. Reitter	ZISP		On loan in CMKH
Anthidium (Anthidium) punctatum Latreille, 1809, s. l.	Ordubad, Bilav, 39°02ʹ43ʺN, 45°49ʹ07ʺE, 1050 m	29.V.2025	1		M. Proshchalykin, M. Maharramov	FSCV
Anthidium (Anthidium) punctatum Latreille, 1809, s. l.	Shakhbuz, 4 km SE Kechili, 39°20′N, 45°45′E, 2300 m	21.VII.2018		1	M. Proshchalykin, Kh. Aliyev, M. Maharramov	FSCV
Anthidium (Anthidium) punctatum Latreille, 1809, s. l.	Shakhbuz, Badamli, 39°28ʹ05ʺN, 45°33ʹ00ʺE, 1290 m	21.V.2025		1	M. Proshchalykin, M. Maharramov	FSCV
Anthidium (Anthidium) punctatum Latreille, 1809, s. l.	Shakhbuz, Bichenek, 39°31′N, 45°46′E, 2000 m	23.VII.2018		1	M. Proshchalykin, Kh. Aliyev, M. Maharramov	FSCV
Anthidium (Anthidium) punctatum Latreille, 1809, s. l.	Shakhbuz, Kulus, 39°21ʹ56ʺN, 45°40ʹ54ʺE, 1620 m	28.V.2025	1		M. Proshchalykin, M. Maharramov	CAFK
Anthidium (Anthidium) punctatum Latreille, 1809, s. l.	Sharur, Akhura, 39°33′N, 45°13′E, 1640 m	13.VI.2019		1	M. Proshchalykin, Kh. Aliyev, M. Maharramov	CAFK
Anthidium (Anthidium) taeniatum Latreille, 1809	Babek, 3 km NE Sirab, 39°18ʹ30ʺN, 45°32ʹ28ʺE, 1250 m	25.V.2025		1	M. Proshchalykin, M. Maharramov	FSCV
Anthidium (Anthidium) taeniatum Latreille, 1809	Babek, Shikhmakhmud, 39°15′N, 45°25′E, 940 m	24.VI.2021	1		M. Maharramov	FSCV
Anthidium (Anthidium) taeniatum Latreille, 1809	Julfa, Gulistan, 38°58′N, 45°36′E, 740 m	16.VI.2019		1	M. Proshchalykin, Kh. Aliyev, M. Maharramov	FSCV
Anthidium (Anthidium) taeniatum Latreille, 1809	Shakhbuz, Shakhbuzkend, 39°23′N, 45°32′E, 1140 m	30.VII.2018		1	M. Proshchalykin, Kh. Aliyev, M. Maharramov	CAFK
Anthidium (Anthidium) taeniatum Latreille, 1809	Sharur, Akhura, 39°33′N, 45°13′E, 1640 m	13.VI.2019		1	M. Proshchalykin, Kh. Aliyev, M. Maharramov	FSCV
Anthidium (Anthidium) wuestneii Mocsáry, 1887	Babek, Payiz, 39°26ʹ06ʺN, 45°22ʹ56ʺE, 1230 m	28.VI.2024		1	M. Proshchalykin, M. Maharramov	FSCV
Anthidium (Anthidium) wuestneii Mocsáry, 1887	Julfa, 5 km N Dize, 39°03′N, 45°45′E, 965 m	20.VI.2019	3	1	M. Proshchalykin, Kh. Aliyev, M. Maharramov	FSCV
Anthidium (Anthidium) wuestneii Mocsáry, 1887	Julfa, Gazanchi, 39°13′N, 45°41′E, 1300 m	26–27.VII.2018	1	1	M. Proshchalykin, Kh. Aliyev, M. Maharramov	CAFK
Anthidium (Anthidium) wuestneii Mocsáry, 1887	Julfa, Gazanchi, 39°13′N, 45°41′E, 1300 m	26–27.VII.2018	4	8	M. Proshchalykin, Kh. Aliyev, M. Maharramov	FSCV
Anthidium (Anthidium) wuestneii Mocsáry, 1887	Julfa, Milakh, 39°15′N, 45°43′E, 1430 m	27.VII.2018	3	4	M. Proshchalykin, Kh. Aliyev, M. Maharramov	FSCV
Anthidium (Anthidium) wuestneii Mocsáry, 1887	Ordubad, Behrud	7.VIII.2020		1	M. Maharramov	FSCV
Anthidium (Anthidium) wuestneii Mocsáry, 1887	Ordubad, Bilav, 39°02ʹ43ʺN, 45°49ʹ07ʺE, 1050 m	20.VI.2024	1		M. Proshchalykin, M. Maharramov	FSCV
Anthidium (Gulanthidium) rotundum Warncke, 1980	Julfa, Ashabi Kahf	15.VII.2020		3	M. Maharramov	FSCV
Anthidium (Gulanthidium) rotundum Warncke, 1980	Julfa, Gazanchi, 39°13′N, 45°41′E, 1300 m	26–27.VII.2018	1	2	M. Proshchalykin, Kh. Aliyev, M. Maharramov	FSCV
Anthidium (Gulanthidium) rotundum Warncke, 1980	Julfa, Milakh, 39°15ʹ44ʺN, 45°43ʹ45ʺE, 1430 m	24.VI.2024	1		M. Proshchalykin, M. Maharramov	FSCV
Anthidium (Gulanthidium) rotundum Warncke, 1980	Ordubad, Aghdara, 39°06′N, 45°54′E, 2000 m	28.VII.2018	1	1	M. Proshchalykin, Kh. Aliyev, M. Maharramov	FSCV
Anthidium (Gulanthidium) rotundum Warncke, 1980	Shakhbuz, Zarnatun, 39°31′N, 45°46′E, 1550 m	24–25.VII.2018	1	1	M. Proshchalykin, Kh. Aliyev, M. Maharramov	CAFK
Anthidium (Gulanthidium) rotundum Warncke, 1980	Shakhbuz, Zarnatun, 39°31′N, 45°46′E, 1550 m	24–25.VII.2018	3	6	M. Proshchalykin, Kh. Aliyev, M. Maharramov	FSCV
Anthidium (Proanthidium) oblongatum (Illiger, 1806)	Ordubad, Nurgut, 39°13′N, 45°53′E, 1900 m	29.VII.2018	1		M. Proshchalykin, Kh. Aliyev, M. Maharramov	FSCV
Anthidium (Turkanthidium) unicum Morawitz, 1875	Kengerli, Sementzavod [Cement Factory], 39°15ʹ33ʺN, 45°18ʹ01ʺE, 821 m	16.VI.2021	1		M. Maharramov	CAFK
Chelostoma (Chelostoma) emarginatum (Nylander, 1856)	Ordubad, Bilav, 39°04′N, 45°52′E, 1460 m	27.IV.2012		1	Kh. Aliyev	IZAB		Identified by A. Müller, not seen by one of the authors (A. Fateryga)
Chelostoma (Chelostoma) emarginatum (Nylander, 1856)	Ordubad, Mazra, 39°03ʹN, 45°55ʹE	2.V.2018	2		M. Maharramov	FSCV		Identified by A. Müller, not seen by one of the authors (A. Fateryga)
Chelostoma (Foveosmia) distinctum (Stöckhert, 1929)	Julfa, 2 km S Teyvaz, 39°14′N, 45°46′E, 1880 m	15.VI.2019		1	M. Proshchalykin, Kh. Aliyev, M. Maharramov	FSCV		Identified by A. Müller, not seen by one of the authors (A. Fateryga)
Chelostoma (Foveosmia) distinctum (Stöckhert, 1929)	Ordubad, Bilav, 39°04′N, 45°52′E, 1460 m	25.VI.2012	1		Kh. Aliyev	IZAB		Identified by A. Müller, not seen by one of the authors (A. Fateryga)
Chelostoma (Foveosmia) distinctum (Stöckhert, 1929)	Ordubad, Ustupu, 39°02ʹ44ʺN, 45°54ʹ46ʺE, 1495 m	16.VI.2024	1		M. Proshchalykin, M. Maharramov	FSCV
Chelostoma (Foveosmia) distinctum (Stöckhert, 1929)	Shakhbuz, Kechili	14.VII.2019	1	1	M. Maharramov	FSCV
Chelostoma (Foveosmia) distinctum (Stöckhert, 1929)	Shakhbuz, Kechili	19.VI.2020		3	M. Maharramov	FSCV
Chelostoma (Foveosmia) distinctum (Stöckhert, 1929)	Shakhbuz, Kechili	21.VII.2019	2		M. Maharramov	FSCV
Chelostoma (Foveosmia) distinctum (Stöckhert, 1929)	Shakhbuz, Kechili	23.VI.2019		29	M. Maharramov	FSCV
Chelostoma (Foveosmia) distinctum (Stöckhert, 1929)	Shakhbuz, Kechili	30.VI.2019		5	M. Maharramov	FSCV
Chelostoma (Foveosmia) distinctum (Stöckhert, 1929)	Shakhbuz, Kechili	9.VI.2020		1	M. Maharramov	FSCV
Chelostoma (Foveosmia) distinctum (Stöckhert, 1929)	Shakhbuz, Kechili, 39°22ʹN, 45°43ʹE, 1800 m	1.VII.2017	1	1	M. Maharramov	FSCV		Identified by A. Müller, not seen by one of the authors (A. Fateryga)
Chelostoma (Foveosmia) foveolatum (Morawitz, 1868)	Ordubad, Mazra, 39°03ʹ25ʺN, 45°55ʹ30ʺE, 1615 m	16.VI.2024	4	2	M. Proshchalykin, M. Maharramov	FSCV
Chelostoma (Foveosmia) garrulum (Warncke, 1991)	Julfa, Bashkend, 38°57′N, 45°55E, 1150 m	5.VII.2007		1	M. Maharramov	IZAB		Identified by A. Müller, not seen by one of the authors (A. Fateryga)
Chelostoma (Foveosmia) garrulum (Warncke, 1991)	Julfa, Bayahmad, 39°15′N, 45°52′E, 2180 m	27.VII.2018		1	M. Proshchalykin, Kh. Aliyev, M. Maharramov	ETHZ		Identified by A. Müller, not seen by one of the authors (A. Fateryga)
Chelostoma (Foveosmia) garrulum (Warncke, 1991)	Julfa, Bayahmad, 39°15′N, 45°52′E, 2180 m	27.VII.2018		3	M. Proshchalykin, Kh. Aliyev, M. Maharramov	FSCV		Identified by A. Müller, not seen by one of the authors (A. Fateryga)
Chelostoma (Foveosmia) garrulum (Warncke, 1991)	Ordubad, Bilav, 39°04′N, 45°52′E, 1460 m	25.VI.2012		1	Kh. Aliyev	IZAB		Identified by A. Müller, not seen by one of the authors (A. Fateryga)
Chelostoma (Foveosmia) garrulum (Warncke, 1991)	Ordubad, Mazra, 39°03ʹ25ʺN, 45°55ʹ30ʺE, 1615 m	16.VI.2024		12	M. Proshchalykin, M. Maharramov	FSCV
Chelostoma (Foveosmia) garrulum (Warncke, 1991)	Ordubad, Nurgut, 39°13′N, 45°53′E, 1900 m	29.VII.2018	2		M. Proshchalykin, Kh. Aliyev, M. Maharramov	FSCV		Identified by A. Müller, not seen by one of the authors (A. Fateryga)
Chelostoma (Foveosmia) garrulum (Warncke, 1991)	Shakhbuz, 4 km SE Kechili, 39°20′N, 45°45′E, 2300 m	21.VII.2018	2	3	M. Proshchalykin, Kh. Aliyev, M. Maharramov	FSCV		Identified by A. Müller, not seen by one of the authors (A. Fateryga)
Chelostoma (Foveosmia) garrulum (Warncke, 1991)	Shakhbuz, 4 km SE Kechili, 39°20′N, 45°45′E, 2300 m	21.VII.2018	2		M. Proshchalykin, Kh. Aliyev, M. Maharramov	ETHZ		Identified by A. Müller, not seen by one of the authors (A. Fateryga)
Chelostoma (Foveosmia) garrulum (Warncke, 1991)	Shakhbuz, Bichenek, 39°31′N, 45°46′E, 2000 m	23.VII.2018		1	M. Proshchalykin, Kh. Aliyev, M. Maharramov	ETHZ		Identified by A. Müller, not seen by one of the authors (A. Fateryga)
Chelostoma (Foveosmia) garrulum (Warncke, 1991)	Shakhbuz, Kechili	14.VII.2019		1	M. Maharramov	CAFK
Chelostoma (Foveosmia) garrulum (Warncke, 1991)	Shakhbuz, Kechili	19.VI.2020	1		M. Maharramov	CAFK
Chelostoma (Foveosmia) garrulum (Warncke, 1991)	Shakhbuz, Kechili	19.VI.2020		2	M. Maharramov	FSCV
Chelostoma (Foveosmia) garrulum (Warncke, 1991)	Shakhbuz, Kechili	23.VI.2019		9	M. Maharramov	FSCV
Chelostoma (Foveosmia) garrulum (Warncke, 1991)	Shakhbuz, Kechili	26.VI.2020	2	1	M. Maharramov	FSCV
Chelostoma (Foveosmia) garrulum (Warncke, 1991)	Shakhbuz, Kechili	30.VI.2019		1	M. Maharramov	FSCV
Chelostoma (Foveosmia) garrulum (Warncke, 1991)	Shakhbuz, Kechili	9.VI.2020		7	M. Maharramov	FSCV
Chelostoma (Foveosmia) garrulum (Warncke, 1991)	Shakhbuz, Kechili, 39°22ʹN, 45°43ʹE, 1800 m	1.VII.2017	1	1	M. Maharramov	FSCV		Identified by A. Müller, not seen by one of the authors (A. Fateryga)
Chelostoma (Foveosmia) garrulum (Warncke, 1991)	Shakhbuz, Kechili, 39°22ʹN, 45°43ʹE, 1800 m	10.VI.2007		3	M. Maharramov	IZAB		Identified by A. Müller, not seen by one of the authors (A. Fateryga)
Chelostoma (Foveosmia) garrulum (Warncke, 1991)	Shakhbuz, Kechili, 39°22ʹN, 45°43ʹE, 1800 m	14.VIII.2008	1		M. Maharramov	IZAB		Identified by A. Müller, not seen by one of the authors (A. Fateryga)
Chelostoma (Foveosmia) garrulum (Warncke, 1991)	Shakhbuz, Kechili, 39°22ʹN, 45°43ʹE, 1800 m	23.VI.2019		4	M. Maharramov	FSCV
Chelostoma (Foveosmia) sp.	Ordubad, Nurgut, 39°13′N, 45°53′E, 1900 m	29.VII.2018	2		M. Proshchalykin, Kh. Aliyev, M. Maharramov	ETHZ		Identified by A. Müller, not seen by one of the authors (A. Fateryga)
Chelostoma (Foveosmia) sp.	Ordubad, Nurgut, 39°13′N, 45°53′E, 1900 m	29.VII.2018	6		M. Proshchalykin, Kh. Aliyev, M. Maharramov	FSCV		Identified by A. Müller, not seen by one of the authors (A. Fateryga)
Chelostoma (Gyrodromella) orientale Schletterer, 1890	Babek, Payiz, 39°26′N, 45°22′E, 1225 m	11.VI.2019		1	M. Proshchalykin, Kh. Aliyev, M. Maharramov	ETHZ		Identified by A. Müller, not seen by one of the authors (A. Fateryga)
Chelostoma (Gyrodromella) orientale Schletterer, 1890	Babek, Payiz, 39°26ʹ06ʺN, 45°22ʹ56ʺE, 1230 m	25.VI.2024	1		M. Proshchalykin, M. Maharramov	CAFK
Chelostoma (Gyrodromella) orientale Schletterer, 1890	Babek, Payiz, 39°26ʹ06ʺN, 45°22ʹ56ʺE, 1230 m	25.VI.2024	6		M. Proshchalykin, M. Maharramov	FSCV
Chelostoma (Gyrodromella) orientale Schletterer, 1890	Babek, Payiz, 39°26ʹ06ʺN, 45°22ʹ56ʺE, 1230 m	28.VI.2024	2		M. Proshchalykin, M. Maharramov	FSCV
Chelostoma (Gyrodromella) orientale Schletterer, 1890	Kengerli, Chalkhangala, 39°26ʹ58ʺN, 45°15ʹ51ʺE, 1440 m	19.VI.2024		1	M. Proshchalykin, M. Maharramov	FSCV
Chelostoma (Gyrodromella) orientale Schletterer, 1890	Kengerli, Chalkhangala, Gizmizidash	25.VI.2020		1	M. Maharramov	CAFK
Chelostoma (Gyrodromella) orientale Schletterer, 1890	Kengerli, Chalkhangala, Gizmizidash	25.VI.2020		1	M. Maharramov	FSCV
Chelostoma (Gyrodromella) orientale Schletterer, 1890	Ordubad, Bilav, 39°02ʹ43ʺN, 45°49ʹ07ʺE, 1050 m	20.VI.2024	1	3	M. Proshchalykin, M. Maharramov	FSCV
Chelostoma (Gyrodromella) orientale Schletterer, 1890	Ordubad, Bilav, 39°02ʹ43ʺN, 45°49ʹ07ʺE, 1050 m	23.VI.2023	3	6	M. Proshchalykin, M. Maharramov	FSCV
Chelostoma (Gyrodromella) orientale Schletterer, 1890	Ordubad, Bilav, 39°02ʹ43ʺN, 45°49ʹ07ʺE, 1050 m	26.VI.2023	3	1	M. Proshchalykin, M. Maharramov	FSCV
Chelostoma (Gyrodromella) orientale Schletterer, 1890	Ordubad, Bilav, 39°02ʹ43ʺN, 45°49ʹ07ʺE, 1050 m	29.V.2025		1	M. Proshchalykin, M. Maharramov	FSCV
Chelostoma (Gyrodromella) orientale Schletterer, 1890	Ordubad, Kotam, 38°53ʹ25ʺN, 46°03ʹ14ʺE, 700 m	19.V.2025		1	M. Proshchalykin, M. Maharramov	FSCV
Chelostoma (Gyrodromella) orientale Schletterer, 1890	Ordubad, Kotam, 38°53ʹ25ʺN, 46°03ʹ14ʺE, 700 m	30.V.2025		1	M. Proshchalykin, M. Maharramov	FSCV
Chelostoma (Gyrodromella) rapunculi (Lepeletier de Saint-Fargeau, 1841)	Babek, Yukhari Buzgov, 39°31′N, 45°22′E, 1720 m	11.VI.2019		3	M. Proshchalykin, Kh. Aliyev, M. Maharramov	FSCV
Chelostoma (Gyrodromella) rapunculi (Lepeletier de Saint-Fargeau, 1841)	Julfa, Bayahmad, 39°15′N, 45°52′E, 2180 m	27.VII.2018		1	M. Proshchalykin, Kh. Aliyev, M. Maharramov	FSCV		Identified by A. Müller, not seen by one of the authors (A. Fateryga)
Chelostoma (Gyrodromella) rapunculi (Lepeletier de Saint-Fargeau, 1841)	Ordubad, Aghdara, 39°06′N, 45°54′E, 2000 m	17.VI.2019	1		M. Proshchalykin, Kh. Aliyev, M. Maharramov	FSCV		Identified by A. Müller, not seen by one of the authors (A. Fateryga)
Chelostoma (Gyrodromella) rapunculi (Lepeletier de Saint-Fargeau, 1841)	Ordubad, Bilav, 39°04′N, 45°52′E, 1460 m	25.VI.2012	1		Kh. Aliyev	IZAB		Identified by A. Müller, not seen by one of the authors (A. Fateryga)
Chelostoma (Gyrodromella) rapunculi (Lepeletier de Saint-Fargeau, 1841)	Ordubad, Mazra, 39°03ʹ25ʺN, 45°55ʹ30ʺE, 1615 m	16.VI.2024	1		M. Proshchalykin, M. Maharramov	FSCV
Chelostoma (Gyrodromella) rapunculi (Lepeletier de Saint-Fargeau, 1841)	Ordubad, Nurgut, 39°13′N, 45°53′E, 1900 m	29.VII.2018	1	3	M. Proshchalykin, Kh. Aliyev, M. Maharramov	FSCV		Identified by A. Müller, not seen by one of the authors (A. Fateryga)
Chelostoma (Gyrodromella) rapunculi (Lepeletier de Saint-Fargeau, 1841)	Shakhbuz, 4 km SE Kechili, 39°20′N, 45°45′E, 2300 m	21.VII.2018	1		M. Proshchalykin, Kh. Aliyev, M. Maharramov	FSCV		Identified by A. Müller, not seen by one of the authors (A. Fateryga)
Chelostoma (Gyrodromella) rapunculi (Lepeletier de Saint-Fargeau, 1841)	Shakhbuz, Kechili, 39°22′N, 45°43′E, 1800 m	23.VII.2022	1		M. Maharramov	FSCV
Chelostoma (Gyrodromella) rapunculi (Lepeletier de Saint-Fargeau, 1841)	Shakhbuz, Kechili, 39°22ʹN, 45°43ʹE, 1800 m	1.VII.2017		1	M. Maharramov	FSCV		Identified by A. Müller, not seen by one of the authors (A. Fateryga)
Chelostoma (Gyrodromella) rapunculi (Lepeletier de Saint-Fargeau, 1841)	Shakhbuz, Kolani, 39°26ʹ51ʺN, 45°39ʹ13ʺE, 1330 m	28.V.2025	1		M. Proshchalykin, M. Maharramov	FSCV
Coelioxys (Allocoelioxys) acanthura (Illiger, 1806)	Shakhbuz, Ayrinj, 39°25′N, 45°35′E, 1240 m	25.VII.2018	1		M. Proshchalykin, Kh. Aliyev, M. Maharramov	FSCV
Coelioxys (Allocoelioxys) afer Lepeletier de Saint-Fargeau, 1841	Babek, Payiz, 39°26ʹ06ʺN, 45°22ʹ56ʺE, 1230 m	28.VI.2024	1		M. Proshchalykin, M. Maharramov	FSCV
Coelioxys (Allocoelioxys) afer Lepeletier de Saint-Fargeau, 1841	Babek, Shikhmakhmud, 39°15′N, 45°25′E, 940 m	20.VII.2018		1	M. Proshchalykin, Kh. Aliyev, M. Maharramov	FSCV
Coelioxys (Allocoelioxys) afer Lepeletier de Saint-Fargeau, 1841	Nakhchivan, 39°12ʹ24ʺN, 45°43ʹ49ʺE, 830 m	4.VIII.2023		1	M. Maharramov	FSCV
Coelioxys (Allocoelioxys) afer Lepeletier de Saint-Fargeau, 1841	Nakhchivan, 39°13′N, 45°24′E, 905 m	17–18.VI.2019		1	M. Proshchalykin, Kh. Aliyev, M. Maharramov	FSCV
Coelioxys (Allocoelioxys) afer Lepeletier de Saint-Fargeau, 1841	Ordubad, Kotam, 38°53ʹ25ʺN, 46°03ʹ14ʺE, 700 m	30.V.2025		1	M. Proshchalykin, M. Maharramov	FSCV
Coelioxys (Allocoelioxys) afer Lepeletier de Saint-Fargeau, 1841	Shakhbuz, Bichenek, 39°31′N, 45°46′E, 2000 m	23.VII.2018	1		M. Proshchalykin, Kh. Aliyev, M. Maharramov	FSCV
Coelioxys (Allocoelioxys) argenteus Lepeletier de Saint-Fargeau, 1841	Nakhchivan, 39°12ʹ24ʺN, 45°43ʹ49ʺE, 830 m	4.VIII.2023		1	M. Maharramov	FSCV
Coelioxys (Allocoelioxys) castaneus Morawitz, 1886	Transcauc[asia]. Dschulfa [Julfa]		1		[Christoph]	ZISP	Coll. F. Morawitz	Lectotype
Coelioxys (Allocoelioxys) caudatus Spinola, 1838	Shakhbuz, Kechili, 39°22′N, 45°43′E, 1800 m	12.VII.2022		1	M. Maharramov	FSCV
Coelioxys (Allocoelioxys) echinatus Förster, 1853	Babek, Payiz, 39°26ʹ06ʺN, 45°22ʹ56ʺE, 1230 m	25.VI.2024		2	M. Proshchalykin, M. Maharramov	FSCV
Coelioxys (Allocoelioxys) echinatus Förster, 1853	Nakhchivan	26.VI.2019	1	1	M. Maharramov	FSCV
Coelioxys (Allocoelioxys) echinatus Förster, 1853	Nakhchivan	5.VI.2020		1	M. Maharramov	FSCV
Coelioxys (Allocoelioxys) echinatus Förster, 1853	Nakhchivan, 39°12ʹ24ʺN, 45°43ʹ49ʺE, 830 m	4.VIII.2023		2	M. Maharramov	FSCV
Coelioxys (Allocoelioxys) echinatus Förster, 1853	Ordubad, Kotam, 38°53ʹ25ʺN, 46°03ʹ14ʺE, 700 m	30.V.2025		1	M. Proshchalykin, M. Maharramov	FSCV
Coelioxys (Allocoelioxys) haemorrhoa Förster, 1853	Babek, 3 km NE Sirab, 39°18′N, 45°32′E, 1250 m	18.VI.2019		2	M. Proshchalykin, Kh. Aliyev, M. Maharramov	FSCV
Coelioxys (Allocoelioxys) obtusus Pérez, 1884	Babek, Shikhmakhmud, 39°15ʹ55ʺN, 45°25ʹ33ʺE, 940 m	7.VIII.2023		1	M. Maharramov	FSCV
Coelioxys (Coelioxys) quadridentatus (Linnaeus, 1758)	Shakhbuz, Kulus, 39°21ʹ56ʺN, 45°40ʹ54ʺE, 1620 m	23.V.2025	2		M. Proshchalykin, M. Maharramov	FSCV
Coelioxys (Melissoctonia) conoideus (Illiger, 1806)	Babek, Shikhmakhmud, 39°15′N, 45°25′E, 940 m	24.VI.2022	1		M. Maharramov	FSCV
Coelioxys (Rozeniana) aurolimbatus Förster, 1853	Shakhbuz, Shakhbuzkend, 39°23′N, 45°32′E, 1140 m	22.VII.2018		2	M. Proshchalykin, Kh. Aliyev, M. Maharramov	FSCV
Coelioxys (Rozeniana) aurolimbatus Förster, 1853	Shakhbuz, Shakhbuzkend, 39°23′N, 45°32′E, 1140 m	30.VII.2018	1		M. Proshchalykin, Kh. Aliyev, M. Maharramov	FSCV
Coelioxys (Rozeniana) rufescens Lepeletier de Saint-Fargeau & Audinet-Serville, 1825	Julfa, Milakh, 39°15ʹ44ʺN, 45°43ʹ45ʺE, 1430 m	24.VI.2024	1		M. Proshchalykin, M. Maharramov	FSCV
Coelioxys (Rozeniana) sp.	Julfa, Daridagh-2, 39°03ʹ58ʺN, 45°37ʹ35ʺE, 1100 m	24.V.2025	1		M. Proshchalykin, M. Maharramov	CAFK
Coelioxys (uncertain) sp.	Babek, Yukhari Buzgov, 39°31′N, 45°22′E, 1720 m	11.VI.2019		2	M. Proshchalykin, Kh. Aliyev, M. Maharramov	CAFK
Coelioxys (uncertain) sp.	Ordubad, Mazra, 39°03ʹ25ʺN, 45°55ʹ30ʺE, 1615 m	16.V.2024	2		M. Proshchalykin, M. Maharramov	FSCV
Coelioxys (uncertain) sp.	Ordubad, Mazra, 39°03ʹ25ʺN, 45°55ʹ30ʺE, 1615 m	16.VI.2024	1		M. Proshchalykin, M. Maharramov	CAFK
Coelioxys (uncertain) sp.	Ordubad, Unus, 39°01ʹ18ʺN, 45°59ʹ30ʺE, 1680 m	22.VI.2024	1	3	M. Proshchalykin, M. Maharramov	FSCV
Heriades (Heriades) rubicola Pérez, 1890	Babek, Khalkhal, 1140 m, 39°19ʹ54ʺN, 45°27ʹ25ʺE	19.VIII.2023		1	M. Maharramov	FSCV
Heriades (Heriades) rubicola Pérez, 1890	Babek, Shikhmakhmud, 39°15ʹ55ʺN, 45°25ʹ33ʺE, 940 m	7.VIII.2023	5	3	M. Maharramov	FSCV
Heriades (Heriades) rubicola Pérez, 1890	Nakhchivan	26.VI.2019		2	M. Maharramov	FSCV
Heriades (Heriades) truncorum (Linnaeus, 1758)	Babek, Shikhmakhmud	1.VI.2020	1	1	M. Maharramov	FSCV
Heriades (Heriades) truncorum (Linnaeus, 1758)	Shakhbuz, Kechili, 39°22′N, 45°43′E, 1800 m	23.VII.2022	1		M. Maharramov	FSCV
Heriades (Heriades) truncorum (Linnaeus, 1758)	Shakhbuz, Kechili, 39°22ʹ09ʺN, 45°43ʹ10ʺE, 1800 m	1.VIII.2023	3		M. Maharramov	FSCV
Heriades (Heriades) truncorum (Linnaeus, 1758)	Shakhbuz, Zarnatun, 39°31′N, 45°46′E, 1550 m	24–25.VII.2018	1		M. Proshchalykin, Kh. Aliyev, M. Maharramov	FSCV		Identified by A. Müller, not seen by one of the authors (A. Fateryga)
Heriades (Michenerella) punctulifera Schletterer, 1889	Julfa, Daridagh-2, 39°03ʹ58ʺN, 45°37ʹ35ʺE, 1100 m	30.V.2025	1		M. Proshchalykin, M. Maharramov	CAFK
Heriades (Michenerella) punctulifera Schletterer, 1889	Nakhchivan, 39°12ʹ24ʺN, 45°43ʹ49ʺE, 830 m	4.VIII.2023	1		M. Maharramov	CAFK
Heriades (Michenerella) sp.	Ordubad, Aghdara, 39°06′N, 45°54′E, 2000 m	28.VII.2018	1		M. Proshchalykin, Kh. Aliyev, M. Maharramov	ETHZ		Identified by A. Müller, not seen by one of the authors (A. Fateryga)
Hoplitis (Alcidamea) acuticornis (Dufour & Perris, 1840)	Babek, Yukhari Buzgov, 39°31′N, 45°22′E, 1720 m	11.VI.2019	1		M. Proshchalykin, Kh. Aliyev, M. Maharramov	ETHZ		Identified by A. Müller, not seen by one of the authors (A. Fateryga)
Hoplitis (Alcidamea) acuticornis (Dufour & Perris, 1840)	Julfa, Ashabi Kahf, 39°13′N, 45°35E, 1250 m	1.V.2012		1	Kh. Aliyev	IZAB		Identified by A. Müller, not seen by one of the authors (A. Fateryga)
Hoplitis (Alcidamea) acuticornis (Dufour & Perris, 1840)	Sharur, Shahbulag, 39°38ʹ57ʺN, 45°08ʹ12ʺE, 1210 m	26.V.2025	2		M. Proshchalykin, M. Maharramov	FSCV
Hoplitis (Alcidamea) brachypogon (Pérez, 1879)	Shakhbuz, Kolani, 39°26ʹ51ʺN, 45°39ʹ13ʺE, 1330 m	21.V.2025		1	M. Proshchalykin, M. Maharramov	CAFK
Hoplitis (Alcidamea) campanularis (Morawitz, 1877)	Shakhbuz, Kolani, 39°26ʹ51ʺN, 45°39ʹ13ʺE, 1330 m	28.V.2025	2		M. Proshchalykin, M. Maharramov	FSCV
Hoplitis (Alcidamea) eburnea (Warncke, 1991)	Babek, 3 km NE Sirab, 39°18′N, 45°32′E, 1250 m	10.VI.2019		1	M. Proshchalykin, Kh. Aliyev, M. Maharramov	ETHZ		Identified by A. Müller, not seen by one of the authors (A. Fateryga)
Hoplitis (Alcidamea) eburnea (Warncke, 1991)	Kengerli, Chalkhangala, 39°26ʹ58ʺN, 45°15ʹ51ʺE, 1440 m	19.VI.2024	1		M. Proshchalykin, M. Maharramov	ETHZ
Hoplitis (Alcidamea) eburnea (Warncke, 1991)	Shakhbuz, Badamli, 39°28ʹ05ʺN, 45°33ʹ00ʺE, 1290 m	21.VI.2024		1	M. Proshchalykin, M. Maharramov	ETHZ
Hoplitis (Alcidamea) fulva (Eversmann, 1852)	Babek, Gahab, 39°15′N, 45°31′E, 1045 m	12.VI.2019	3	1	M. Proshchalykin, Kh. Aliyev, M. Maharramov	FSCV
Hoplitis (Alcidamea) fulva (Eversmann, 1852)	Babek, Nahajir, 39°14′45″N, 45°35′55″E, 1163 m	13.VI.2018		1	M. Maharramov	IZAB
Hoplitis (Alcidamea) fulva (Eversmann, 1852)	Julfa, 5 km N Dize, 39°03′N, 45°45′E, 965 m	20.VI.2019	4		M. Proshchalykin, Kh. Aliyev, M. Maharramov	FSCV
Hoplitis (Alcidamea) fulva (Eversmann, 1852)	Julfa, Daridagh, 39°30′32,09″N 45°37′00,08″E, 1015 m	26.V.2022	6	2	M. Maharramov	FSCV
Hoplitis (Alcidamea) fulva (Eversmann, 1852)	Julfa, Daridagh-2, 1100 m, 39°03ʹ58ʺN, 45°37ʹ35ʺE	20.VI.2024	1		M. Proshchalykin, M. Maharramov	FSCV
Hoplitis (Alcidamea) fulva (Eversmann, 1852)	Julfa, Daridagh-2, 39°03ʹ58ʺN, 45°37ʹ35ʺE, 1100 m	18–19.V.2025	5	1	M. Proshchalykin, M. Maharramov	FSCV
Hoplitis (Alcidamea) fulva (Eversmann, 1852)	Kengerli, Garabaglar, 39°25′N, 45°13′E, 1270 m	13.VI.2019		1	M. Proshchalykin, Kh. Aliyev, M. Maharramov	FSCV
Hoplitis (Alcidamea) leucomelana (Kirby, 1802)	Babek, Shikhmakhmud	1.VI.2020	1		M. Maharramov	FSCV
Hoplitis (Alcidamea) leucomelana (Kirby, 1802)	Julfa, Ashabi Kahf, 39°11′05″N, 45°31′11″E, 921 m	8.VI.2017		1	M. Maharramov	FSCV		Identified by A. Müller, not seen by one of the authors (A. Fateryga)
Hoplitis (Alcidamea) leucomelana (Kirby, 1802)	Julfa, Gazanchi, 39°13′N, 45°41′E, 1300 m	15.VI.2019	1		M. Proshchalykin, Kh. Aliyev, M. Maharramov	FSCV		Identified by A. Müller, not seen by one of the authors (A. Fateryga)
Hoplitis (Alcidamea) leucomelana (Kirby, 1802)	Nakhchivan	26.VI.2019	1		M. Maharramov	FSCV
Hoplitis (Alcidamea) leucomelana (Kirby, 1802)	Nakhchivan, 39°13′N, 45°24′E, 905 m	17–18.VI.2019		1	M. Proshchalykin, Kh. Aliyev, M. Maharramov	FSCV		Identified by A. Müller, not seen by one of the authors (A. Fateryga)
Hoplitis (Alcidamea) leucomelana (Kirby, 1802)	Ordubad, Ustupu, 39°02ʹ44ʺN, 45°54ʹ46ʺE, 1495 m	16.VI.2024		2	M. Proshchalykin, M. Maharramov	FSCV
Hoplitis (Alcidamea) leucomelana (Kirby, 1802)	Shakhbuz, Bichenek, 39°31′N, 45°46′E, 2000 m	24.VII.2018		1	M. Proshchalykin, Kh. Aliyev, M. Maharramov	FSCV
Hoplitis (Alcidamea) leucomelana (Kirby, 1802)	Shakhbuz, Kechili, 39°22′N, 45°43′E, 1800 m	12.VII.2022	3		M. Maharramov	FSCV
Hoplitis (Alcidamea) mollis Tkalců, 2000	Babek, Sirab, 39°18′33″N, 45°31′07″E, 1111 m	7.VI.2018	1		M. Maharramov	FSCV		Identified by A. Müller, not seen by one of the authors (A. Fateryga)
Hoplitis (Alcidamea) mollis Tkalců, 2000	Ordubad, 38°54ʹ02ʺN, 46°00ʹ50ʺE, 750 m	19.V.2025	1		M. Proshchalykin, M. Maharramov	FSCV
Hoplitis (Alcidamea) mollis Tkalců, 2000	Shakhbuz, Kulus, 39°21ʹ56ʺN, 45°40ʹ54ʺE, 1620 m	18.VI.2024	1		M. Proshchalykin, M. Maharramov	FSCV
Hoplitis (Alcidamea) tridentata (Dufour & Perris, 1840)	Babek, Shikhmakhmud, 39°15′N, 45°25′E, 940 m	24.VI.2022	1		M. Maharramov	FSCV
Hoplitis (Alcidamea) tridentata (Dufour & Perris, 1840)	Kengerli, Chalkhangala, 39°26ʹ58ʺN, 45°15ʹ51ʺE, 1440 m	19.VI.2024	1		M. Proshchalykin, M. Maharramov	FSCV
Hoplitis (Alcidamea) tridentata (Dufour & Perris, 1840)	Ordubad, Anagut, 38°58ʹ29,59ʺN 45°56ʹ53,59ʺE 1250 m	9.VI.2021	1		M. Maharramov	FSCV
Hoplitis (Alcidamea) tridentata (Dufour & Perris, 1840)	Ordubad, Unus, 39°01ʹ18ʺN, 45°59ʹ30ʺE, 1680 m	22.VI.2024	1		M. Proshchalykin, M. Maharramov	FSCV
Hoplitis (Alcidamea) tridentata (Dufour & Perris, 1840)	Shakhbuz, Bichenek, 39°31′N, 45°46′E, 2000 m	23.VII.2018	1		M. Proshchalykin, Kh. Aliyev, M. Maharramov	FSCV		Identified by A. Müller, not seen by one of the authors (A. Fateryga)
Hoplitis (Alcidamea) tridentata (Dufour & Perris, 1840)	Shakhbuz, Kulus, 39°21ʹ56ʺN, 45°40ʹ54ʺE, 1620 m	18.VI.2024		1	M. Proshchalykin, M. Maharramov	FSCV
Hoplitis (Alcidamea) tridentata (Dufour & Perris, 1840)	Sharur, Shahbulag, 39°38ʹ57ʺN, 45°08ʹ12ʺE, 1210 m	26.V.2025	1		M. Proshchalykin, M. Maharramov	FSCV
Hoplitis (Alcidamea) sp. 1	Babek, Yukhari Buzgov, 39°31′N, 45°22′E, 1720 m	11.VI.2019	1		M. Proshchalykin, Kh. Aliyev, M. Maharramov	FSCV		Identified by A. Müller, not seen by one of the authors (A. Fateryga)
Hoplitis (Alcidamea) sp. 1	Babek, Yukhari Buzgov, 39°31′N, 45°22′E, 1720 m	11.VI.2019		1	M. Proshchalykin, Kh. Aliyev, M. Maharramov	FSCV		Identified by A. Müller, not seen by one of the authors (A. Fateryga)
Hoplitis (Alcidamea) sp. 1	Ordubad, Aghdara, 39°06′N, 45°54′E, 2000 m	17.VI.2019	1		M. Proshchalykin, Kh. Aliyev, M. Maharramov	FSCV		Identified by A. Müller, not seen by one of the authors (A. Fateryga)
Hoplitis (Alcidamea) sp. 2	Sharur, Akhura, 39°33′N, 45°13′E, 1640 m	13.VI.2019	1		M. Proshchalykin, Kh. Aliyev, M. Maharramov	FSCV		Identified by A. Müller, not seen by one of the authors (A. Fateryga)
Hoplitis (Anthocopa) bisulca (Gerstäcker, 1869)	Babek, Payiz, 39°26ʹ06ʺN, 45°22ʹ56ʺE, 1230 m	20.V.2025		1	M. Proshchalykin, M. Maharramov	CAFK
Hoplitis (Anthocopa) bisulca (Gerstäcker, 1869)	Babek, Payiz, 39°26ʹ06ʺN, 45°22ʹ56ʺE, 1230 m	25.VI.2024	1		M. Proshchalykin, M. Maharramov	CAFK
Hoplitis (Anthocopa) bisulca (Gerstäcker, 1869)	Shakhbuz, Gizil Gishlag, 39°28′N, 45°35′E, 1460 m	19.VI.2019		1	M. Proshchalykin, Kh. Aliyev, M. Maharramov	ETHZ		Identified by A. Müller, not seen by one of the authors (A. Fateryga)
Hoplitis (Anthocopa) bisulca (Gerstäcker, 1869)	Shakhbuz, Kulus, 39°21ʹ56ʺN, 45°40ʹ54ʺE, 1620 m	18.VI.2024	1		M. Proshchalykin, M. Maharramov	FSCV
Hoplitis (Anthocopa) bisulca (Gerstäcker, 1869)	Shakhbuz, Kulus-2, 39°21ʹ51ʺN, 45°37ʹ38ʺE, 1400 m	28.V.2025	1	4	M. Proshchalykin, M. Maharramov	FSCV
Hoplitis (Anthocopa) bisulca (Gerstäcker, 1869)	Shakhbuz, Shakhbuzkend-2, 39°22ʹ14ʺN, 45°36ʹ16ʺE, 1310 m	18.VI.2024	1		M. Proshchalykin, M. Maharramov	CAFK
Hoplitis (Anthocopa) dalmatica (Morawitz, 1871)	Shakhbuz, Bichenek, 39°31′N, 45°46′E, 2000 m	21.VII.2018	1		M. Proshchalykin, Kh. Aliyev, M. Maharramov	FSCV		Identified by A. Müller, not seen by one of the authors (A. Fateryga)
Hoplitis (Anthocopa) fasciculata (Alfken, 1934)	Julfa, Daridagh-2, 39°03ʹ58ʺN, 45°37ʹ35ʺE, 1100 m	18–19.V.2025	1		M. Proshchalykin, M. Maharramov	CAFK
Hoplitis (Anthocopa) fasciculata (Alfken, 1934)	Julfa, Daridagh-2, 39°03ʹ58ʺN, 45°37ʹ35ʺE, 1100 m	18–19.V.2025	1		M. Proshchalykin, M. Maharramov	FSCV
Hoplitis (Anthocopa) fasciculata (Alfken, 1934)	Julfa, Daridagh-2, 39°03ʹ58ʺN, 45°37ʹ35ʺE, 1100 m	27.V.2025	1		M. Proshchalykin, M. Maharramov	CAFK
Hoplitis (Anthocopa) fasciculata (Alfken, 1934)	Julfa, Milakh, 39°15′N, 45°43′E, 1430 m	27.VII.2018		1	M. Proshchalykin, Kh. Aliyev, M. Maharramov	CAFK
Hoplitis (Anthocopa) fasciculata (Alfken, 1934)	Julfa, Milakh, 39°15′N, 45°43′E, 1430 m	27.VII.2018		2	M. Proshchalykin, Kh. Aliyev, M. Maharramov	FSCV		Identified by A. Müller, not seen by one of the authors (A. Fateryga)
Hoplitis (Anthocopa) fasciculata (Alfken, 1934)	Ordubad, Bist, 39°08ʹ27ʺN, 45°52ʹ54ʺE, 1550 m	16.VI.2021		2	M. Maharramov	FSCV
Hoplitis (Anthocopa) fasciculata (Alfken, 1934)	Shakhbuz, Kechili, 39°22′N, 45°43′E, 1800 m	23.VII.2022		1	M. Maharramov	FSCV
Hoplitis (Anthocopa) grumi (Morawitz, 1894)	Babek, Yukhari Buzgov, 39°31′N, 45°22′E, 1720 m	11.VI.2019		1	M. Proshchalykin, Kh. Aliyev, M. Maharramov	ETHZ		Identified by A. Müller, not seen by one of the authors (A. Fateryga)
Hoplitis (Anthocopa) grumi (Morawitz, 1894)	Julfa, Daridagh-2, 1100 m, 39°03ʹ58ʺN, 45°37ʹ35ʺE	22.VI.2024	1		M. Proshchalykin, M. Maharramov	FSCV
Hoplitis (Anthocopa) grumi (Morawitz, 1894)	Julfa, Gazanchi, 39°13ʹ41ʺN, 45°41ʹ49ʺE, 1300 m	24.VI.2024	1		M. Proshchalykin, M. Maharramov	FSCV
Hoplitis (Anthocopa) grumi (Morawitz, 1894)	Ordubad, Bilav-2, 39°05ʹ18ʺN, 45°51ʹ11ʺE, 1220 m	26.VI.2024	1		M. Proshchalykin, M. Maharramov	FSCV
Hoplitis (Anthocopa) grumi (Morawitz, 1894)	Shakhbuz, Kulus, 39°21ʹN, 45°37ʹE, 1395 m	4.VII.2021	1		M. Maharramov	CAFK
Hoplitis (Anthocopa) mocsaryi (Friese, 1895)	Shakhbuz, Kulus-2, 39°21ʹ51ʺN, 45°37ʹ38ʺE, 1400 m	28.V.2025	1		M. Proshchalykin, M. Maharramov	FSCV
Hoplitis (Anthocopa) perezi (Ferton, 1895)	Babek, Zeyynaddin, 39°13′N, 45°28′E	14.VII.2016	1		M. Maharramov	FSCV		Identified by A. Müller, not seen by one of the authors (A. Fateryga)
Hoplitis (Anthocopa) perezi (Ferton, 1895)	Julfa, Milakh, 39°15ʹ44ʺN, 45°43ʹ45ʺE, 1430 m	24.VI.2024	1		M. Proshchalykin, M. Maharramov	FSCV
Hoplitis (Anthocopa) perezi (Ferton, 1895)	Nakhchivan, 39°13′N, 45°24′E, 905 m	17–18.VI.2019	1		M. Proshchalykin, Kh. Aliyev, M. Maharramov	FSCV		Identified by A. Müller, not seen by one of the authors (A. Fateryga)
Hoplitis (Anthocopa) perezi (Ferton, 1895)	Shakhbuz, Kulus, 39°21ʹ56ʺN, 45°40ʹ54ʺE, 1620 m	18.VI.2024	1		M. Proshchalykin, M. Maharramov	FSCV
Hoplitis (Anthocopa) perezi (Ferton, 1895)	Shakhbuz, Zarnatun, 39°31′N, 45°46′E, 1550 m	14.VI.2019	1		M. Proshchalykin, Kh. Aliyev, M. Maharramov	FSCV		Identified by A. Müller, not seen by one of the authors (A. Fateryga)
Hoplitis (Anthocopa) yermasoyiae asiae (Tkalců, 1979)	Julfa, 38°57′N, 45°37′E, 1700–2000 m	6.VI.2008	1		M. Maharramov	ETHZ		Identified by A. Müller, not seen by one of the authors (A. Fateryga)
Hoplitis (Anthocopa) sp. 1	Shakhbuz, Kulus, 39°21ʹ56ʺN, 45°40ʹ54ʺE, 1620 m	23.V.2025	1		M. Proshchalykin, M. Maharramov	CAFK
Hoplitis (Anthocopa) sp. 2	Shakhbuz, Kulus, 39°21ʹ56ʺN, 45°40ʹ54ʺE, 1620 m	23.V.2025	1		M. Proshchalykin, M. Maharramov	CAFK
Hoplitis (Anthocopa) sp. 3	Babek, Shikhmakhmud, 39°15′N, 45°25′E, 940 m	20.VII.2018	1		M. Proshchalykin, Kh. Aliyev, M. Maharramov	CAFK
Hoplitis (Hoplitis) adunca (Panzer, 1798)	Kengerli, Chalkhangala, 39°26ʹ58ʺN, 45°15ʹ51ʺE, 1440 m	19.VI.2024	1		M. Proshchalykin, M. Maharramov	FSCV
Hoplitis (Hoplitis) adunca (Panzer, 1798)	Shakhbuz, Kulus-2, 39°21ʹ51ʺN, 45°37ʹ38ʺE, 1400 m	28.V.2025	1		M. Proshchalykin, M. Maharramov	FSCV
Hoplitis (Hoplitis) annulata crenulata (Morawitz, 1871)	Babek, Payiz, 39°26ʹ06ʺN, 45°22ʹ56ʺE, 1230 m	20.V.2025	1		M. Proshchalykin, M. Maharramov	FSCV
Hoplitis (Hoplitis) annulata crenulata (Morawitz, 1871)	Julfa, Gazanchi, 39°13′N, 45°41′E, 1300 m	15.VI.2019	5	1	M. Proshchalykin, Kh. Aliyev, M. Maharramov	FSCV		Identified by A. Müller, not seen by one of the authors (A. Fateryga)
Hoplitis (Hoplitis) annulata crenulata (Morawitz, 1871)	Julfa, Lakatagh, 39°17′47″N, 45°50′58″E, 1800 m	5.VII.2022	1		M. Maharramov	CAFK
Hoplitis (Hoplitis) annulata crenulata (Morawitz, 1871)	Julfa, Milakh, 39°15′N, 45°43′E, 1430 m	15.VI.2019	1	3	M. Proshchalykin, Kh. Aliyev, M. Maharramov	FSCV		Identified by A. Müller, not seen by one of the authors (A. Fateryga)
Hoplitis (Hoplitis) annulata crenulata (Morawitz, 1871)	Julfa, Milakh, 39°15′N, 45°43′E, 1430 m	27.VII.2018	2		M. Proshchalykin, Kh. Aliyev, M. Maharramov	FSCV		Identified by A. Müller, not seen by one of the authors (A. Fateryga)
Hoplitis (Hoplitis) annulata crenulata (Morawitz, 1871)	Julfa, Teyvaz, 39°15′N, 45°46′E, 1645 m	15.VI.2019	2	1	M. Proshchalykin, Kh. Aliyev, M. Maharramov	FSCV		Identified by A. Müller, not seen by one of the authors (A. Fateryga)
Hoplitis (Hoplitis) annulata crenulata (Morawitz, 1871)	Ordubad, Bilav, 39°02ʹ43ʺN, 45°49ʹ07ʺE, 1050 m	22.V.2025	1		M. Proshchalykin, M. Maharramov	FSCV
Hoplitis (Hoplitis) annulata crenulata (Morawitz, 1871)	Ordubad, Bilav, 39°02ʹ43ʺN, 45°49ʹ07ʺE, 1050 m	29.V.2025	2		M. Proshchalykin, M. Maharramov	FSCV
Hoplitis (Hoplitis) annulata crenulata (Morawitz, 1871)	Ordubad, Bist, 39°08ʹ27ʺN, 45°52ʹ54ʺE, 1550 m	16.VI.2021	6		M. Maharramov	CAFK
Hoplitis (Hoplitis) annulata crenulata (Morawitz, 1871)	Shakhbuz, Zarnatun, 39°28ʹ42ʺN, 45°43ʹ53ʺE, 1550 m	21.VI.2024		1	M. Proshchalykin, M. Maharramov	CAFK
Hoplitis (Hoplitis) annulata crenulata (Morawitz, 1871)	Shakhbuz, Zarnatun, 39°28ʹ42ʺN, 45°43ʹ53ʺE, 1550 m	21.VI.2024		1	M. Proshchalykin, M. Maharramov	CAFK
Hoplitis (Hoplitis) annulata crenulata (Morawitz, 1871)	Shakhbuz, Zarnatun, 39°28ʹ42ʺN, 45°43ʹ53ʺE, 1550 m	21.VI.2024		13	M. Proshchalykin, M. Maharramov	FSCV
Hoplitis (Hoplitis) annulata crenulata (Morawitz, 1871)	Sharur, Akhura, 39°33′N, 45°13′E, 1640 m	13.VI.2019	6	7	M. Proshchalykin, Kh. Aliyev, M. Maharramov	FSCV		Identified by A. Müller, not seen by one of the authors (A. Fateryga)
Hoplitis (Hoplitis) annulata crenulata (Morawitz, 1871)	Sharur, Shahbulag, 39°38ʹ57ʺN, 45°08ʹ12ʺE, 1210 m	29.VI.2024		1	M. Proshchalykin, M. Maharramov	FSCV
Hoplitis (Hoplitis) astragali Fateryga, Müller & Proshchalykin, 2023	Babek, Sirab	1.VI.2020	1		M. Maharramov	CAFK		Paratype
Hoplitis (Hoplitis) astragali Fateryga, Müller & Proshchalykin, 2023	Ordubad, Bilav, 39°02ʹ43ʺN, 45°49ʹ07ʺE, 1050 m	22.V.2025	2		M. Proshchalykin, M. Maharramov	FSCV
Hoplitis (Hoplitis) astragali Fateryga, Müller & Proshchalykin, 2023	Shakhbuz, Kulus, 39°21ʹ56ʺN, 45°40ʹ54ʺE, 1620 m	28.V.2025	1		M. Proshchalykin, M. Maharramov	FSCV
Hoplitis (Hoplitis) flabellifera (Morice, 1901)	Kengerli, Chalkhangala, 39°26ʹ58ʺN, 45°15ʹ51ʺE, 1440 m	19.VI.2024	1		M. Proshchalykin, M. Maharramov	FSCV
Hoplitis (Hoplitis) flabellifera (Morice, 1901)	Shakhbuz, Kechili, 39°22ʹN, 45°43ʹE, 1800 m	19.VI.2019	1		M. Proshchalykin, Kh. Aliyev, M. Maharramov	ETHZ		Identified by A. Müller, not seen by one of the authors (A. Fateryga)
Hoplitis (Hoplitis) flabellifera (Morice, 1901)	Shakhbuz, Kuku, Dereboghaz, 39°32′50″N, 45°36′08″E	2.VI.2022	1		M. Maharramov	CAFK
Hoplitis (Hoplitis) manicata (Morice, 1901)	Kengerli, Chalkhangala, 39°26ʹ58ʺN, 45°15ʹ51ʺE, 1440 m	19.VI.2024	1	2	M. Proshchalykin, M. Maharramov	FSCV
Hoplitis (Hoplitis) manicata (Morice, 1901)	Ordubad, Anagut, 38°58ʹ29,59ʺN 45°56ʹ53,59ʺE 1250 m	9.VI.2021	2	5	M. Maharramov	FSCV
Hoplitis (Hoplitis) manicata (Morice, 1901)	Ordubad, Bilav, 39°04′N, 45°51′E, 1300 m	2.VI.2012	1		M. Maharramov	IZAB		Identified by A. Müller, not seen by one of the authors (A. Fateryga)
Hoplitis (Hoplitis) manicata (Morice, 1901)	Ordubad, Kotam, 38°53ʹ25ʺN, 46°03ʹ27ʺE, 700 m	31.V.2022	1		M. Maharramov	FSCV
Hoplitis (Hoplitis) manicata (Morice, 1901)	Ordubad, Unus, 39°01ʹ18ʺN, 45°59ʹ30ʺE, 1680 m	22.VI.2024	10	18	M. Proshchalykin, M. Maharramov	FSCV
Hoplitis (Hoplitis) manicata (Morice, 1901)	Ordubad, Ustupu, 39°02ʹ44ʺN, 45°54ʹ46ʺE, 1495 m	16.VI.2024	2		M. Proshchalykin, M. Maharramov	FSCV
Hoplitis (Hoplitis) manicata (Morice, 1901)	Shakhbuz, Zarnatun, 39°28ʹ42ʺN, 45°43ʹ53ʺE, 1550 m	21.VI.2024	1	1	M. Proshchalykin, M. Maharramov	FSCV
Hoplitis (Hoplitis) manicata (Morice, 1901)	Sharur, Akhura, 39°33′N, 45°13′E, 1640 m	13.VI.2019	1		M. Proshchalykin, Kh. Aliyev, M. Maharramov	ETHZ		Identified by A. Müller, not seen by one of the authors (A. Fateryga)
Hoplitis (Hoplitis) mutica (Warncke, 1991)	Babek, Goynuk, 39°18′N, 45°40′E, 1680 m	12.VI.2019		1	M. Proshchalykin, Kh. Aliyev, M. Maharramov	ETHZ		Identified by A. Müller, not seen by one of the authors (A. Fateryga)
Hoplitis (Hoplitis) mutica (Warncke, 1991)	Ordubad, Unus, 39°01ʹ18ʺN, 45°59ʹ30ʺE, 1680 m	22.VI.2024	1		M. Proshchalykin, M. Maharramov	FSCV
Hoplitis (Hoplitis) mutica (Warncke, 1991)	Shakhbuz, 4 km SE Kechili, 39°20′N, 45°45′E, 2300 m	21.VII.2018	1		M. Proshchalykin, Kh. Aliyev, M. Maharramov	CAFK
Hoplitis (Hoplitis) parasitica (Warncke, 1991)	Nakhchivan	5.VI.2020	1		M. Maharramov	ETHZ
Hoplitis (Hoplitis) parasitica (Warncke, 1991)	Ordubad, Bilav, 39°02ʹ43ʺN, 45°49ʹ07ʺE, 1050 m	22.V.2025	1		M. Proshchalykin, M. Maharramov	CAFK
Hoplitis (Hoplitis) strymonia Tkalců, 1999	Julfa, Arafsa, 39°16′43″N, 45°46′01″E, 1500 m	30.V.2022	1		M. Maharramov	CAFK
Hoplitis (Hoplitis) strymonia Tkalců, 1999	Shakhbuz, Kulus, 39°21ʹ56ʺN, 45°40ʹ54ʺE, 1620 m	23.V.2025	2		M. Proshchalykin, M. Maharramov	FSCV
Hoplitis (Hoplitis) strymonia Tkalců, 1999	Shakhbuz, Kulus, 39°21ʹ56ʺN, 45°40ʹ54ʺE, 1620 m	28.V.2025	2		M. Proshchalykin, M. Maharramov	FSCV
Hoplitis (Hoplitis) sp.	Julfa, Milakh, 39°15′N, 45°43′E, 1430 m	15.VI.2019		1	M. Proshchalykin, Kh. Aliyev, M. Maharramov	FSCV		Identified by A. Müller, not seen by one of the authors (A. Fateryga)
Hoplitis (Hoplitis) sp. 1	Ordubad, Kotam, 38°53ʹ25ʺN, 46°03ʹ27ʺE, 648 m	21.IV.2021		1	M. Maharramov	ETHZ
Hoplitis (Hoplitis) sp. 2	Ordubad, Unus, 39°01ʹ18ʺN, 45°59ʹ30ʺE, 1680 m	22.VI.2024	1		M. Proshchalykin, M. Maharramov	CAFK
Hoplitis (Hoplitis) sp. 3	Shakhbuz, Zarnatun, 39°28ʹ42ʺN, 45°43ʹ53ʺE, 1550 m	21.VI.2024	1		M. Proshchalykin, M. Maharramov	CAFK
Hoplitis (Hoplitis) sp. 4	Ordubad, Bilav, 39°02ʹ43ʺN, 45°49ʹ07ʺE, 1050 m	29.V.2025	1		M. Proshchalykin, M. Maharramov	CAFK
Hoplitis (Hoplitis) sp. 5	Babek, Payiz, 39°26ʹ06ʺN, 45°22ʹ56ʺE, 1230 m	20.V.2025		1	M. Proshchalykin, M. Maharramov	CAFK
Hoplitis (Pentadentosmia) rufopicta (Morawitz, 1875)	Kengerli, Sementzavod [Cement Factory], 39°15ʹ33ʺN, 45°18ʹ01ʺE, 821 m	16.VI.2021		1	M. Maharramov	CAFK
Hoplitis (Pentadentosmia) tringa (Warncke, 1991)	Babek, 3 km NE Sirab, 39°18′N, 45°32′E, 1250 m	12.VI.2019	1		M. Proshchalykin, Kh. Aliyev, M. Maharramov	ETHZ		Identified by A. Müller, not seen by one of the authors (A. Fateryga)
Hoplitis (Pentadentosmia) tringa (Warncke, 1991)	Babek, 3 km NE Sirab, 39°18′N, 45°32′E, 1250 m	12.VI.2019	1		M. Proshchalykin, Kh. Aliyev, M. Maharramov	FSCV		Identified by A. Müller, not seen by one of the authors (A. Fateryga)
Hoplitis (Pentadentosmia) tringa (Warncke, 1991)	Babek, Sirab	1.VI.2020		1	M. Maharramov	CAFK
Hoplitis (Pentadentosmia) tringa (Warncke, 1991)	Ordubad, Bilav, 39°02ʹ43ʺN, 45°49ʹ07ʺE, 1050 m	29.V.2025		1	M. Proshchalykin, M. Maharramov	FSCV
Hoplitis (uncertain) sp.	Julfa, Daridagh-2, 39°03ʹ58ʺN, 45°37ʹ35ʺE, 1100 m	22.V.2025	1		M. Proshchalykin, M. Maharramov	CAFK
Icteranthidium cimbiciforme (Smith, 1854)	Kengerli, Chalkhangala, Gizmizidash	25.VI.2020	1		M. Maharramov	FSCV
Icteranthidium cimbiciforme (Smith, 1854)	Shakhbuz, Zarnatun, 39°31′N, 45°46′E, 1550 m	24–25.VII.2018	1	1	M. Proshchalykin, Kh. Aliyev, M. Maharramov	CAFK
Icteranthidium cimbiciforme (Smith, 1854)	Shakhbuz, Zarnatun, 39°31′N, 45°46′E, 1550 m	24–25.VII.2018	6	6	M. Proshchalykin, Kh. Aliyev, M. Maharramov	FSCV
Icteranthidium croceum (Morawitz, 1877)	Julfa, Daridagh 38°59′N 45°40′E 900 m	16.VI.2019	1		M. Proshchalykin, Kh. Aliyev, M. Maharramov	CAFK
Icteranthidium croceum (Morawitz, 1877)	Julfa, Daridagh 38°59′N 45°40′E 900 m	16.VI.2019	1		M. Proshchalykin, Kh. Aliyev, M. Maharramov	FSCV		On loan in MHNN
Icteranthidium grohmanni (Spinola, 1838)	Babek, Payiz, 39°26ʹ06ʺN, 45°22ʹ56ʺE, 1230 m	25.VI.2024		1	M. Proshchalykin, M. Maharramov	FSCV
Icteranthidium grohmanni (Spinola, 1838)	Ordubad, Nurgut, 39°13′N, 45°53′E, 1900 m	29.VII.2018		1	M. Proshchalykin, Kh. Aliyev, M. Maharramov	FSCV
Icteranthidium grohmanni (Spinola, 1838)	Shakhbuz, Ayrinj, 39°25′N, 45°35′E, 1240 m	25.VII.2018	2		M. Proshchalykin, Kh. Aliyev, M. Maharramov	FSCV		On loan in MHNN
Icteranthidium limbiferum (Morawitz, 1875)	Julfa, Daridagh 38°59′N 45°40′E 900 m	16.VI.2019	1		M. Proshchalykin, Kh. Aliyev, M. Maharramov	FSCV		On loan in MHNN
Icteranthidium limbiferum (Morawitz, 1875)	Sharur, Shahbulag, 39°38ʹ57ʺN, 45°08ʹ12ʺE, 1210 m	29.VI.2024	1		M. Proshchalykin, M. Maharramov	CAFK
Icteranthidium urfanum (Warncke, 1980)	Shakhbuz, Zarnatun, 39°31′N, 45°46′E, 1550 m	24–25.VII.2018	1		M. Proshchalykin, Kh. Aliyev, M. Maharramov	CAFK		On loan in MHNN
Lithurgus chrysurus Fonscolombe, 1834	Babek, Gahab, 39°15′N, 45°31′E, 1045 m	12.VI.2019		3	M. Proshchalykin, Kh. Aliyev, M. Maharramov	FSCV
Lithurgus chrysurus Fonscolombe, 1834	Babek, Payiz, 39°26ʹ06ʺN, 45°22ʹ56ʺE, 1230 m	25.VI.2024		4	M. Proshchalykin, M. Maharramov	FSCV
Lithurgus chrysurus Fonscolombe, 1834	Babek, Payiz, 39°26ʹ06ʺN, 45°22ʹ56ʺE, 1230 m	28.VI.2024	2	2	M. Proshchalykin, M. Maharramov	FSCV
Lithurgus chrysurus Fonscolombe, 1834	Babek, Shikhmakhmud, 39°15′N, 45°25′E, 940 m	24.VI.2021		2	M. Maharramov	FSCV
Lithurgus chrysurus Fonscolombe, 1834	Babek, Shikhmakhmud, 39°15ʹ55ʺN, 45°25ʹ33ʺE, 940 m	7.VIII.2023	1		M. Maharramov	FSCV
Lithurgus chrysurus Fonscolombe, 1834	Julfa, Bayahmad, 39°15′N, 45°52′E, 2180 m	27.VII.2018	7		M. Proshchalykin, Kh. Aliyev, M. Maharramov	FSCV
Lithurgus chrysurus Fonscolombe, 1834	Julfa, Gazanchi, 39°13′N, 45°41′E, 1300 m	26–27.VII.2018	1		M. Proshchalykin, Kh. Aliyev, M. Maharramov	FSCV
Lithurgus chrysurus Fonscolombe, 1834	Julfa, Goydara, 39°09′N, 45°40′E, 1150 m	26.VII.2018	6		M. Proshchalykin, Kh. Aliyev, M. Maharramov	FSCV
Lithurgus chrysurus Fonscolombe, 1834	Julfa, Gulistan, 38°58′N, 45°36′E, 740 m	26.VII.2018	4		M. Proshchalykin, Kh. Aliyev, M. Maharramov	FSCV
Lithurgus chrysurus Fonscolombe, 1834	Julfa, Lakatagh, 39°17′47″N, 45°50′58″E, 1800 m	5.VII.2022		4	M. Maharramov	FSCV
Lithurgus chrysurus Fonscolombe, 1834	Julfa, Milakh, 39°15′N, 45°43′E, 1430 m	27.VII.2018	3		M. Proshchalykin, Kh. Aliyev, M. Maharramov	FSCV
Lithurgus chrysurus Fonscolombe, 1834	Kengerli, Chalkhangala, 39°26ʹ58ʺN, 45°15ʹ51ʺE, 1440 m	19.VI.2024		4	M. Proshchalykin, M. Maharramov	FSCV
Lithurgus chrysurus Fonscolombe, 1834	Kengerli, Chalkhangala, Gizmizidash	25.VI.2020		1	M. Maharramov	FSCV
Lithurgus chrysurus Fonscolombe, 1834	Nakhchivan	2.VII.2019	12	7	M. Maharramov	FSCV
Lithurgus chrysurus Fonscolombe, 1834	Nakhchivan, 39°13′29″N, 45°24′53″E, 904 m	19.VII.2016		2	M. Maharramov	IZAB
Lithurgus chrysurus Fonscolombe, 1834	Ordubad, Aghdara, 39°06′N, 45°54′E, 2000 m	28.VII.2018	8	1	M. Proshchalykin, Kh. Aliyev, M. Maharramov	FSCV
Lithurgus chrysurus Fonscolombe, 1834	Ordubad, Behrud	7.VIII.2020	2	1	M. Maharramov	FSCV
Lithurgus chrysurus Fonscolombe, 1834	Ordubad, Bilav, 39°02ʹ43ʺN, 45°49ʹ07ʺE, 1050 m	23.VI.2024	2		M. Proshchalykin, M. Maharramov	FSCV
Lithurgus chrysurus Fonscolombe, 1834	Ordubad, Bilav, 39°02ʹ43ʺN, 45°49ʹ07ʺE, 1050 m	26.VI.2024	2	1	M. Proshchalykin, M. Maharramov	FSCV
Lithurgus chrysurus Fonscolombe, 1834	Ordubad, Bilav-2, 39°05ʹ18ʺN, 45°51ʹ11ʺE, 1220 m	26.VI.2024		1	M. Proshchalykin, M. Maharramov	FSCV
Lithurgus chrysurus Fonscolombe, 1834	Ordubad, Bist, 39°08ʹ27ʺN, 45°52ʹ54ʺE, 1550 m	16.VII.2021	2	4	M. Maharramov	FSCV
Lithurgus chrysurus Fonscolombe, 1834	Ordubad, Kotam, 38°53ʹ25ʺN, 46°03ʹ14ʺE, 700 m	30.V.2025		7	M. Proshchalykin, M. Maharramov	FSCV
Lithurgus chrysurus Fonscolombe, 1834	Ordubad, Nurgut, 39°13′N, 45°53′E, 1900 m	29.VII.2018	5	2	M. Proshchalykin, Kh. Aliyev, M. Maharramov	FSCV
Lithurgus chrysurus Fonscolombe, 1834	Ordubad, Unus, 39°01ʹ18ʺN, 45°59ʹ30ʺE, 1680 m	22.VI.2024		1	M. Proshchalykin, M. Maharramov	FSCV
Lithurgus chrysurus Fonscolombe, 1834	Şərur-Sədərək yolu [Sharur-Sadarak road]	10.VII.2008	2		M. Maharramov	IZAB
Lithurgus chrysurus Fonscolombe, 1834	Shakhbuz, Ayrinj, 39°25′N, 45°35′E, 1240 m	25.VII.2018	1		M. Proshchalykin, Kh. Aliyev, M. Maharramov	FSCV
Lithurgus chrysurus Fonscolombe, 1834	Shakhbuz, Bichenek	3.VII.2019		4	M. Maharramov	FSCV
Lithurgus chrysurus Fonscolombe, 1834	Shakhbuz, Bichenek, 39°31′N, 45°46′E, 2000 m	14.VII.2021	1		M. Maharramov	FSCV
Lithurgus chrysurus Fonscolombe, 1834	Shakhbuz, Bichenek, 39°31′N, 45°46′E, 2000 m	23.VII.2018		2	M. Proshchalykin, Kh. Aliyev, M. Maharramov	FSCV
Lithurgus chrysurus Fonscolombe, 1834	Shakhbuz, Kechili	7.VII.2019		2	M. Maharramov	FSCV
Lithurgus chrysurus Fonscolombe, 1834	Shakhbuz, Kechili, 39°22′N, 45°43′E, 1800 m	12.VII.2022		1	M. Maharramov	FSCV
Lithurgus chrysurus Fonscolombe, 1834	Shakhbuz, Kechili, 39°22′N, 45°43′E, 1800 m	23.VII.2022	10	8	M. Maharramov	FSCV
Lithurgus chrysurus Fonscolombe, 1834	Shakhbuz, Kechili, 39°22′N, 45°43′E, 1800 m	31.VII.2022		3	M. Maharramov	FSCV
Lithurgus chrysurus Fonscolombe, 1834	Shakhbuz, Kolani, 39°26ʹ51ʺN, 45°39ʹ13ʺE, 1330 m	21.VI.2024		1	M. Proshchalykin, M. Maharramov	FSCV
Lithurgus chrysurus Fonscolombe, 1834	Shakhbuz, Kolani, 39°28′N, 45°43′E, 1300 m	24.VII.2018	1		M. Proshchalykin, Kh. Aliyev, M. Maharramov	FSCV
Lithurgus chrysurus Fonscolombe, 1834	Shakhbuz, Kulus, 39°21′50″N, 45°38′15″E, 1450 m	3.VII.2016	1		M. Maharramov	IZAB
Lithurgus chrysurus Fonscolombe, 1834	Shakhbuz, Kulus, 39°21ʹ56ʺN, 45°40ʹ54ʺE, 1620 m	18.VI.2024		4	M. Proshchalykin, M. Maharramov	FSCV
Lithurgus chrysurus Fonscolombe, 1834	Shakhbuz, Kulus, 39°21ʹN, 45°37ʹE, 1395 m	27.VI.2021		1	M. Maharramov	FSCV
Lithurgus chrysurus Fonscolombe, 1834	Shakhbuz, Shakhbuzkend, 39°23′N, 45°32′E, 1140 m	22.VII.2018	1		M. Proshchalykin, Kh. Aliyev, M. Maharramov	FSCV
Lithurgus chrysurus Fonscolombe, 1834	Shakhbuz, Zarnatun, 39°31′N, 45°46′E, 1550 m	24–25.VII.2018	49		M. Proshchalykin, Kh. Aliyev, M. Maharramov	FSCV
Lithurgus chrysurus Fonscolombe, 1834	Sharur, Akhura, 39°33′N, 45°13′E, 1640 m	13.VI.2019	1		M. Proshchalykin, Kh. Aliyev, M. Maharramov	FSCV
Lithurgus chrysurus Fonscolombe, 1834	Sharur, Shahbulag, 39°38ʹ57ʺN, 45°08ʹ12ʺE, 1210 m	29.VI.2024		2	M. Proshchalykin, M. Maharramov	FSCV
Lithurgus cornutus (Fabricius, 1787)	Babek, Gahab, 39°15′N, 45°31′E, 1045 m	12.VI.2019	6	18	M. Proshchalykin, Kh. Aliyev, M. Maharramov	FSCV
Lithurgus cornutus (Fabricius, 1787)	Julfa, Gazanchi, 39°13′N, 45°41′E, 1300 m	26–27.VII.2018	1		M. Proshchalykin, Kh. Aliyev, M. Maharramov	FSCV
Lithurgus cornutus (Fabricius, 1787)	Julfa, Gulistan, 38°58′N, 45°36′E, 740 m	26.VII.2018	6		M. Proshchalykin, Kh. Aliyev, M. Maharramov	FSCV
Lithurgus cornutus (Fabricius, 1787)	Julfa, Lakatagh, 39°17′47″N, 45°50′58″E, 1800 m	5.VII.2022		7	M. Maharramov	FSCV
Lithurgus cornutus (Fabricius, 1787)	Julfa, Milakh, 39°15′N, 45°43′E, 1430 m	15.VI.2019		1	M. Proshchalykin, Kh. Aliyev, M. Maharramov	FSCV
Lithurgus cornutus (Fabricius, 1787)	Julfa, Milakh, 39°15′N, 45°43′E, 1430 m	27.VII.2018	4		M. Proshchalykin, Kh. Aliyev, M. Maharramov	FSCV
Lithurgus cornutus (Fabricius, 1787)	Nakhchivan	2.VII.2019	1		M. Maharramov	FSCV
Lithurgus cornutus (Fabricius, 1787)	Nakhchivan, 950 m	5.VII.2006		1	M. Maharramov	IZAB
Lithurgus cornutus (Fabricius, 1787)	Ordubad, Anagut, 38°58ʹ29,59ʺN 45°56ʹ53,59ʺE 1250 m	9.VI.2021	1	1	M. Maharramov	FSCV
Lithurgus cornutus (Fabricius, 1787)	Ordubad, Behrud	7.VIII.2020	5	2	M. Maharramov	FSCV
Lithurgus cornutus (Fabricius, 1787)	Ordubad, Bilav, 39°04′N, 45°52′E, 1360 m	22.V.2019	1		M. Maharramov	IZAB
Lithurgus cornutus (Fabricius, 1787)	Ordubad, Nurgut, 39°13′N, 45°53′E, 1900 m	29.VII.2018	6		M. Proshchalykin, Kh. Aliyev, M. Maharramov	FSCV
Lithurgus cornutus (Fabricius, 1787)	Shakhbuz, Ayrinj, 39°25′N, 45°35′E, 1240 m	25.VII.2018	1		M. Proshchalykin, Kh. Aliyev, M. Maharramov	FSCV
Lithurgus cornutus (Fabricius, 1787)	Shakhbuz, Bichenek, 39°31′N, 45°46′E, 2000 m	14.VII.2021		1	M. Maharramov	FSCV
Lithurgus cornutus (Fabricius, 1787)	Shakhbuz, Kechili, 39°22′N, 45°43′E, 1800 m	31.VII.2022	1		M. Maharramov	FSCV
Lithurgus cornutus (Fabricius, 1787)	Shakhbuz, Zarnatun, 39°31′N, 45°46′E, 1550 m	24–25.VII.2018	1		M. Proshchalykin, Kh. Aliyev, M. Maharramov	FSCV
Lithurgus cornutus (Fabricius, 1787)	Sharur, Akhura, 39°33′N, 45°13′E, 1640 m	13.VI.2019	2	3	M. Proshchalykin, Kh. Aliyev, M. Maharramov	FSCV
Lithurgus tibialis Morawitz, 1875	Babek, Shikhmakhmud, 39°15ʹ55ʺN, 45°25ʹ33ʺE, 940 m	7.VIII.2023		3	M. Maharramov	FSCV
Lithurgus tibialis Morawitz, 1875	Nakhchivan, 39°12ʹ24ʺN, 45°43ʹ49ʺE, 830 m	4.VIII.2023		9	M. Maharramov	FSCV
Lithurgus tibialis Morawitz, 1875	Shakhbuz, Kulus, 39°21ʹN, 45°37ʹE, 1395 m	4.VII.2021		1	M. Maharramov	FSCV
Megachile (Anodonteutricharaea) sp. 1	Sharur, Akhura, 39°33′N, 45°13′E, 1640 m	13.VI.2019	1		M. Proshchalykin, Kh. Aliyev, M. Maharramov	MHNN
Megachile (Anodonteutricharaea) sp. 2	Babek, Payiz, 39°26ʹ06ʺN, 45°22ʹ56ʺE, 1230 m	28.VI.2024	3		M. Proshchalykin, M. Maharramov	FSCV
Megachile (Anodonteutricharaea) sp. 2	Julfa, Daridagh-2, 39°03ʹ58ʺN, 45°37ʹ35ʺE, 1100 m	24.V.2025		1	M. Proshchalykin, M. Maharramov	FSCV
Megachile (Anodonteutricharaea) sp. 2	Julfa, Lakatagh, 39°17′47″N, 45°50′58″E, 1800 m	5.VII.2022	1		M. Maharramov	FSCV
Megachile (Anodonteutricharaea) sp. 2	Kengerli, Chalkhangala, 39°26ʹN, 45°17ʹE, 1370 m	30.VI.2021	1		M. Maharramov	FSCV
Megachile (Anodonteutricharaea) sp. 2	Kengerli, Chalkhangala, 39°27′09″N, 45°15′54″E, 1463 m	13.VI.2017		1	M. Maharramov	MHNN
Megachile (Anodonteutricharaea) sp. 2	Kengerli, Chalkhangala, Girmizidash, 39°28ʹ34ʺN, 45°14ʹ18ʺE, 1900 m	19.VI.2024		1	M. Proshchalykin, M. Maharramov	FSCV
Megachile (Anodonteutricharaea) sp. 2	Kengerli, Chalkhangala, Gizmizidash	17.VI.2020		1	M. Maharramov	FSCV
Megachile (Anodonteutricharaea) sp. 2	Kengerli, Chalkhangala, Gizmizidash	25.VI.2020	3	4	M. Maharramov	FSCV
Megachile (Anodonteutricharaea) sp. 2	Ordubad, Bilav-2, 39°05ʹ18ʺN, 45°51ʹ11ʺE, 1220 m	26.VI.2024	1		M. Proshchalykin, M. Maharramov	FSCV
Megachile (Anodonteutricharaea) sp. 2	Shakhbuz, Badamli, 39°28ʹ05ʺN, 45°33ʹ00ʺE, 1290 m	17.VI.2024		1	M. Proshchalykin, M. Maharramov	FSCV
Megachile (Anodonteutricharaea) sp. 2	Shakhbuz, Gomur, 39°27′N, 45°44′E, 1790 m	18.VI.2019		1	M. Proshchalykin, Kh. Aliyev, M. Maharramov	FSCV
Megachile (Anodonteutricharaea) sp. 2	Shakhbuz, Kechili	26.VI.2020		1	M. Maharramov	FSCV
Megachile (Anodonteutricharaea) sp. 2	Shakhbuz, Kulus, 39°21ʹ56ʺN, 45°40ʹ54ʺE, 1620 m	18.VI.2024	1		M. Proshchalykin, M. Maharramov	FSCV
Megachile (Anodonteutricharaea) sp. 2	Sharur, Akhura, 39°33′N, 45°13′E, 1640 m	13.VI.2019	1	1	M. Proshchalykin, Kh. Aliyev, M. Maharramov	CAFK
Megachile (Anodonteutricharaea) sp. 2	Sharur, Akhura, 39°33′N, 45°13′E, 1640 m	13.VI.2019	1	1	M. Proshchalykin, Kh. Aliyev, M. Maharramov	MHNN
Megachile (Anodonteutricharaea) sp. 2	Sharur, Akhura, 39°33′N, 45°13′E, 1640 m	13.VI.2019	1		M. Proshchalykin, Kh. Aliyev, M. Maharramov	FSCV
Megachile (Anodonteutricharaea) sp. 3	Julfa, Gazanchi, 39°13′N, 45°41′E, 1300 m	26–27.VII.2018	1		M. Proshchalykin, Kh. Aliyev, M. Maharramov	MHNN
Megachile (Anodonteutricharaea) sp. 3	Shakhbuz, 4 km SE Kechili, 39°20′N, 45°45′E, 2300 m	21.VII.2018	1		M. Proshchalykin, Kh. Aliyev, M. Maharramov	CAFK
Megachile (Chalicodoma) albocristata Smith, 1853	Kengerli, Chalkhangala, Gizmizidash	25.VI.2020	1		M. Maharramov	FSCV
Megachile (Chalicodoma) albocristata Smith, 1853	Ordubad, Kotam, 38°53ʹ25ʺN, 46°03ʹ14ʺE, 700 m	30.V.2025	2	3	M. Proshchalykin, M. Maharramov	FSCV
Megachile (Chalicodoma) albocristata Smith, 1853	Sharur, Akhura, 39°33′N, 45°13′E, 1640 m	13.VI.2019	1	1	M. Proshchalykin, Kh. Aliyev, M. Maharramov	CAFK
Megachile (Chalicodoma) albonotata Radoszkowski, 1886	Babek, 3 km NE Sirab, 39°18′N, 45°32′E, 1250 m	10.VI.2019	1		M. Proshchalykin, Kh. Aliyev, M. Maharramov	FSCV
Megachile (Chalicodoma) albonotata Radoszkowski, 1886	Babek, 3 km NE Sirab, 39°18′N, 45°32′E, 1250 m	12.VI.2019	1		M. Proshchalykin, Kh. Aliyev, M. Maharramov	FSCV
Megachile (Chalicodoma) albonotata Radoszkowski, 1886	Babek, Goynuk, 39°18′N, 45°40′E, 1680 m	12.VI.2019		1	M. Proshchalykin, Kh. Aliyev, M. Maharramov	FSCV
Megachile (Chalicodoma) albonotata Radoszkowski, 1886	Kengerli, Chalkhangala, Girmizidash, 39°28ʹ34ʺN, 45°14ʹ18ʺE, 1900 m	19.VI.2024	1		M. Proshchalykin, M. Maharramov	FSCV
Megachile (Chalicodoma) albonotata Radoszkowski, 1886	Ordubad, Aghdara, 39°06′N, 45°54′E, 2000 m	17.VI.2019	1		M. Proshchalykin, Kh. Aliyev, M. Maharramov	FSCV
Megachile (Chalicodoma) albonotata Radoszkowski, 1886	Ordubad, Bilav, 39°02ʹ43ʺN, 45°49ʹ07ʺE, 1050 m	20.VI.2024	1		M. Proshchalykin, M. Maharramov	FSCV
Megachile (Chalicodoma) albonotata Radoszkowski, 1886	Ordubad, Bilav, 39°02ʹ43ʺN, 45°49ʹ07ʺE, 1050 m	22.V.2025	1		M. Proshchalykin, M. Maharramov	FSCV
Megachile (Chalicodoma) albonotata Radoszkowski, 1886	Ordubad, Bilav, 39°02ʹ43ʺN, 45°49ʹ07ʺE, 1050 m	27.V.2025	1		M. Proshchalykin, M. Maharramov	FSCV
Megachile (Chalicodoma) albonotata Radoszkowski, 1886	Ordubad, Bilav, 39°02ʹ43ʺN, 45°49ʹ07ʺE, 1050 m	29.V.2025	2		M. Proshchalykin, M. Maharramov	FSCV
Megachile (Chalicodoma) albonotata Radoszkowski, 1886	Ordubad, Channab, 38°58ʹ48ʺN, 45°53ʹ11ʺE, 1037 m	19.V.2021	1		M. Maharramov	FSCV
Megachile (Chalicodoma) albonotata Radoszkowski, 1886	Ordubad, Unus, 39°01ʹ18ʺN, 45°59ʹ30ʺE, 1680 m	22.VI.2024	1		M. Proshchalykin, M. Maharramov	FSCV
Megachile (Chalicodoma) albonotata Radoszkowski, 1886	Shakhbuz, Badamli, 39°28ʹ05ʺN, 45°33ʹ00ʺE, 1290 m	23.V.2025	2		M. Proshchalykin, M. Maharramov	FSCV
Megachile (Chalicodoma) albonotata Radoszkowski, 1886	Shakhbuz, Kolani, 39°26ʹ51ʺN, 45°39ʹ13ʺE, 1330 m	21.V.2025	1		M. Proshchalykin, M. Maharramov	FSCV
Megachile (Chalicodoma) albonotata Radoszkowski, 1886	Shakhbuz, Kulus, 39°21ʹ56ʺN, 45°40ʹ54ʺE, 1620 m	18.VI.2024	1		M. Proshchalykin, M. Maharramov	FSCV
Megachile (Chalicodoma) albonotata Radoszkowski, 1886	Shakhbuz, Kulus, 39°21ʹ56ʺN, 45°40ʹ54ʺE, 1620 m	23.V.2025	1	3	M. Proshchalykin, M. Maharramov	FSCV
Megachile (Chalicodoma) albonotata Radoszkowski, 1886	Shakhbuz, Kulus, 39°21ʹ56ʺN, 45°40ʹ54ʺE, 1620 m	27.VI.2024	2		M. Proshchalykin, M. Maharramov	FSCV
Megachile (Chalicodoma) albonotata Radoszkowski, 1886	Shakhbuz, Kulus, 39°21ʹ56ʺN, 45°40ʹ54ʺE, 1620 m	28.V.2025	1		M. Proshchalykin, M. Maharramov	FSCV
Megachile (Chalicodoma) albonotata Radoszkowski, 1886	Sharur, Akhura, 39°33′N, 45°13′E, 1640 m	13.VI.2019	2		M. Proshchalykin, Kh. Aliyev, M. Maharramov	FSCV
Megachile (Chalicodoma) montenegrensis Dours, 1873	Babek, 3 km NE Sirab, 39°18′N, 45°32′E, 1250 m	2–6.VI.2019	1		M. Maharramov	CAFK
Megachile (Chalicodoma) montenegrensis Dours, 1873	Julfa, Daridagh-2, 39°03ʹ58ʺN, 45°37ʹ35ʺE, 1100 m	18–19.V.2025	1	1	M. Proshchalykin, M. Maharramov	FSCV
Megachile (Chalicodoma) montenegrensis Dours, 1873	Ordubad, Bilav, 39°02ʹ43ʺN, 45°49ʹ07ʺE, 1050 m	22.V.2025	3		M. Proshchalykin, M. Maharramov	FSCV
Megachile (Chalicodoma) montenegrensis Dours, 1873	Ordubad, Bilav, 39°02ʹ43ʺN, 45°49ʹ07ʺE, 1050 m	27.V.2025	2		M. Proshchalykin, M. Maharramov	FSCV
Megachile (Chalicodoma) montenegrensis Dours, 1873	Ordubad, Channab, 38°59ʹ09ʺN, 45°53ʹ32ʺE, 1090 m	16.VI.2024	1		M. Proshchalykin, M. Maharramov	FSCV
Megachile (Chalicodoma) montenegrensis Dours, 1873	Shakhbuz, Kulus, 39°21ʹ56ʺN, 45°40ʹ54ʺE, 1620 m	18.VI.2024	1		M. Proshchalykin, M. Maharramov	FSCV
Megachile (Chalicodoma) montenegrensis Dours, 1873	Shakhbuz, Kulus, 39°21ʹ56ʺN, 45°40ʹ54ʺE, 1620 m	23.V.2025	1	4	M. Proshchalykin, M. Maharramov	FSCV
Megachile (Chalicodoma) montenegrensis Dours, 1873	Shakhbuz, Kulus, 39°21ʹ56ʺN, 45°40ʹ54ʺE, 1620 m	28.V.2025		1	M. Proshchalykin, M. Maharramov	FSCV
Megachile (Chalicodoma) montenegrensis Dours, 1873	Sharur, Shahbulag, 39°38ʹ57ʺN, 45°08ʹ12ʺE, 1210 m	26.V.2025	3		M. Proshchalykin, M. Maharramov	FSCV
Megachile (Chalicodoma) parietina (Geoffroy, 1785)	Julfa, Daridagh-2, 39°03ʹ58ʺN, 45°37ʹ35ʺE, 1100 m	18–19.V.2025	3	2	M. Proshchalykin, M. Maharramov	FSCV
Megachile (Chalicodoma) parietina (Geoffroy, 1785)	Julfa, Daridagh-2, 39°03ʹ58ʺN, 45°37ʹ35ʺE, 1100 m	24.V.2025	1		M. Proshchalykin, M. Maharramov	FSCV
Megachile (Chalicodoma) parietina (Geoffroy, 1785)	Julfa, Lakatagh, 39°17′47″N, 45°50′58″E, 1800 m	5.VII.2022	1		M. Maharramov	FSCV
Megachile (Chalicodoma) parietina (Geoffroy, 1785)	Ordubad, Arax Valley	11.VII.1933	1		Znoiko	ZISP
Megachile (Chalicodoma) parietina (Geoffroy, 1785)	Ordubad, Bilav, 39°02ʹ43ʺN, 45°49ʹ07ʺE, 1050 m	22.V.2025	1		M. Proshchalykin, M. Maharramov	FSCV
Megachile (Chalicodoma) pyrenaica (Lepeletier de Saint-Fargeau, 1841)	Kengerli, Chalkhangala, Gizmizidash	17.VI.2020	2	1	M. Maharramov	FSCV
Megachile (Chalicodoma) pyrenaica (Lepeletier de Saint-Fargeau, 1841)	Ordubad, Aghdara, 39°06′N, 45°54′E, 2000 m	13.VI.2019	1		M. Proshchalykin, Kh. Aliyev, M. Maharramov	FSCV
Megachile (Chalicodoma) pyrenaica (Lepeletier de Saint-Fargeau, 1841)	Ordubad, Aghdara, 39°06′N, 45°54′E, 2000 m	17.VI.2019	1	1	M. Proshchalykin, Kh. Aliyev, M. Maharramov	CAFK
Megachile (Chalicodoma) pyrenaica (Lepeletier de Saint-Fargeau, 1841)	Ordubad, Aghdara, 39°06′N, 45°54′E, 2000 m	17.VI.2019	1		M. Proshchalykin, Kh. Aliyev, M. Maharramov	FSCV
Megachile (Chalicodoma) pyrenaica (Lepeletier de Saint-Fargeau, 1841)	Ordubad, Bilav, 39°02ʹ43ʺN, 45°49ʹ07ʺE, 1050 m	22.V.2025	4		M. Proshchalykin, M. Maharramov	FSCV
Megachile (Chalicodoma) pyrenaica (Lepeletier de Saint-Fargeau, 1841)	Ordubad, Bilav, 39°02ʹ43ʺN, 45°49ʹ07ʺE, 1050 m	27.V.2025	1		M. Proshchalykin, M. Maharramov	FSCV
Megachile (Chalicodoma) pyrenaica (Lepeletier de Saint-Fargeau, 1841)	Ordubad, Unus, 39°01ʹ18ʺN, 45°59ʹ30ʺE, 1680 m	22.VI.2024	4		M. Proshchalykin, M. Maharramov	FSCV
Megachile (Chalicodoma) pyrenaica (Lepeletier de Saint-Fargeau, 1841)	Shakhbuz, Batabat	10.VII.2019	1		M. Maharramov	FSCV
Megachile (Chalicodoma) pyrenaica (Lepeletier de Saint-Fargeau, 1841)	Shakhbuz, Kuku, Dereboghaz, 39°32′50″N, 45°36′08″E	2.VI.2022		1	M. Maharramov	FSCV
Megachile (Chalicodoma) pyrenaica (Lepeletier de Saint-Fargeau, 1841)	Shakhbuz, Kulus, 39°21ʹ56ʺN, 45°40ʹ54ʺE, 1620 m	23.V.2025	2	1	M. Proshchalykin, M. Maharramov	FSCV
Megachile (Creightonella) albisecta (Klug, 1817)	Babek, Gahab, 39°15′N, 45°31′E, 1045 m	12.VI.2019		1	M. Proshchalykin, Kh. Aliyev, M. Maharramov	FSCV
Megachile (Creightonella) albisecta (Klug, 1817)	Babek, Payiz, 39°26ʹ06ʺN, 45°22ʹ56ʺE, 1230 m	25.VI.2024		1	M. Proshchalykin, M. Maharramov	FSCV
Megachile (Creightonella) albisecta (Klug, 1817)	Babek, Sirab, 39°18′32″N, 45°32′36″E, 1242 m	25.VII.2016	1		M. Maharramov	IZAB
Megachile (Creightonella) albisecta (Klug, 1817)	Julfa, Bayahmad, 39°15′N, 45°52′E, 2180 m	27.VII.2018		1	M. Proshchalykin, Kh. Aliyev, M. Maharramov	FSCV
Megachile (Creightonella) albisecta (Klug, 1817)	Julfa, Daridagh 38°59′N 45°40′E 900 m	20.VI.2019	1		M. Proshchalykin, Kh. Aliyev, M. Maharramov	FSCV
Megachile (Creightonella) albisecta (Klug, 1817)	Julfa, Gazanchi, 39°13′N, 45°41′E, 1300 m	26–27.VII.2018	1		M. Proshchalykin, Kh. Aliyev, M. Maharramov	FSCV
Megachile (Creightonella) albisecta (Klug, 1817)	Julfa, Gulistan, 38°58′N, 45°36′E, 740 m	26.VII.2018	1		M. Proshchalykin, Kh. Aliyev, M. Maharramov	FSCV
Megachile (Creightonella) albisecta (Klug, 1817)	Julfa, Milakh, 39°15′N, 45°43′E, 1430 m	27.VII.2018	1	2	M. Proshchalykin, Kh. Aliyev, M. Maharramov	FSCV
Megachile (Creightonella) albisecta (Klug, 1817)	Kengerli, Chalkhangala, Gizmizidash	25.VI.2020	7	1	M. Maharramov	FSCV
Megachile (Creightonella) albisecta (Klug, 1817)	Kengerli, Chalkhangala, Gizmizidash	25.VI.2020	1		M. Maharramov	CAFK		Gynandromorph with mostly male head and legs and female antennae and metasoma (except setation typical of male) (see Maharramov et al. 2021)
Megachile (Creightonella) albisecta (Klug, 1817)	Kengerli, Sementzavod [Cement Factory], 39°15ʹ33ʺN, 45°18ʹ01ʺE, 821 m	16.VI.2021	1		M. Maharramov	FSCV
Megachile (Creightonella) albisecta (Klug, 1817)	Ordubad, Aghdara, 39°06′N, 45°54′E, 2000 m	28.VII.2018		3	M. Proshchalykin, Kh. Aliyev, M. Maharramov	FSCV
Megachile (Creightonella) albisecta (Klug, 1817)	Ordubad, Nurgut, 39°13′N, 45°53′E, 1900 m	29.VII.2018		1	M. Proshchalykin, Kh. Aliyev, M. Maharramov	FSCV
Megachile (Creightonella) albisecta (Klug, 1817)	Shakhbuz, Ayrinj, 39°25′N, 45°35′E, 1240 m	25.VII.2018		2	M. Proshchalykin, Kh. Aliyev, M. Maharramov	FSCV
Megachile (Creightonella) albisecta (Klug, 1817)	Shakhbuz, Badamli, 39°28ʹ05ʺN, 45°33ʹ00ʺE, 1290 m	17.VI.2024	1		M. Proshchalykin, M. Maharramov	FSCV
Megachile (Creightonella) albisecta (Klug, 1817)	Shakhbuz, Kulus, 39°22′N, 45°36′E, 1360 m	21.VII.2018	2		M. Proshchalykin, Kh. Aliyev, M. Maharramov	FSCV
Megachile (Creightonella) albisecta (Klug, 1817)	Shakhbuz, Zarnatun, 39°31′N, 45°46′E, 1550 m	24–25.VII.2018	1		M. Proshchalykin, Kh. Aliyev, M. Maharramov	FSCV
Megachile (Creightonella) albisecta (Klug, 1817)	Sharur, Akhura, 39°33′N, 45°13′E, 1640 m	13.VI.2019		2	M. Proshchalykin, Kh. Aliyev, M. Maharramov	FSCV
Megachile (Creightonella) albisecta (Klug, 1817)	Sharur, Shahbulag, 39°38ʹ57ʺN, 45°08ʹ12ʺE, 1210 m	29.VI.2024	1		M. Proshchalykin, M. Maharramov	FSCV
Megachile (Creightonella) doriae Magretti, 1890	Ordubad, Nurgut, 39°13′N, 45°53′E, 1900 m	29.VII.2018		1	M. Proshchalykin, Kh. Aliyev, M. Maharramov	FSCV
Megachile (Creightonella) doriae Magretti, 1890	Shakhbuz, Kulus, 39°22′N, 45°36′E, 1360 m	21.VII.2018	1	1	M. Proshchalykin, Kh. Aliyev, M. Maharramov	CAFK
Megachile (Creightonella) doriae Magretti, 1890	Shakhbuz, Kulus, 39°22′N, 45°36′E, 1360 m	21.VII.2018		2	M. Proshchalykin, Kh. Aliyev, M. Maharramov	FSCV
Megachile (Creightonella) sp.	Babek, Payiz, 39°26ʹ06ʺN, 45°22ʹ56ʺE, 1230 m	25.VI.2024		1	M. Proshchalykin, M. Maharramov	FSCV
Megachile (Eutricharaea) anatolica Rebmann, 1968	Ordubad, Bilav, 39°02ʹ43ʺN, 45°49ʹ07ʺE, 1050 m	22.V.2025	1		M. Proshchalykin, M. Maharramov	FSCV
Megachile (Eutricharaea) anatolica Rebmann, 1968	Ordubad, Kotam, 38°53ʹ25ʺN, 46°03ʹ14ʺE, 700 m	19.V.2025		2	M. Proshchalykin, M. Maharramov	FSCV
Megachile (Eutricharaea) apicalis Spinola, 1808	Babek, Gahab, 39°15′N, 45°31′E, 1045 m	12.VI.2019	3	6	M. Proshchalykin, Kh. Aliyev, M. Maharramov	FSCV
Megachile (Eutricharaea) apicalis Spinola, 1808	Babek, Gahab, 39°15′N, 45°31′E, 1045 m	12.VI.2019		1	M. Proshchalykin, Kh. Aliyev, M. Maharramov	FSCV
Megachile (Eutricharaea) apicalis Spinola, 1808	Babek, Goynuk, 39°18′N, 45°40′E, 1680 m	12.VI.2019	1		M. Proshchalykin, Kh. Aliyev, M. Maharramov	FSCV
Megachile (Eutricharaea) apicalis Spinola, 1808	Babek, Shikhmakhmud	12.VI.2009		1	M. Maharramov	IZAB
Megachile (Eutricharaea) apicalis Spinola, 1808	Babek, Sirab, 39°18′N, 45°31′E, 1090 m	10.VI.2019		1	M. Proshchalykin, Kh. Aliyev, M. Maharramov	FSCV
Megachile (Eutricharaea) apicalis Spinola, 1808	Julfa, Gazanchi, 39°13′N, 45°41′E, 1300 m	26–27.VII.2018		1	M. Proshchalykin, Kh. Aliyev, M. Maharramov	FSCV
Megachile (Eutricharaea) apicalis Spinola, 1808	Kengerli, Chalkhangala, 39°26ʹN, 45°17ʹE, 1370 m	30.VI.2021	1		M. Maharramov	FSCV
Megachile (Eutricharaea) apicalis Spinola, 1808	Kengerli, Chalkhangala, Gizmizidash	25.VI.2020	14	5	M. Maharramov	FSCV
Megachile (Eutricharaea) apicalis Spinola, 1808	Nakhchivan	26.VI.2019		2	M. Maharramov	FSCV
Megachile (Eutricharaea) apicalis Spinola, 1808	Nakhchivan	5.VI.2020		1	M. Maharramov	FSCV
Megachile (Eutricharaea) apicalis Spinola, 1808	Nakhchivan, 39°13′28″N, 45°24′54″E, 906 m	9.VI.2018		1	M. Maharramov	IZAB
Megachile (Eutricharaea) apicalis Spinola, 1808	Ordubad, Aghdara, 39°06′N, 45°54′E, 2000 m	28.VII.2018	1		M. Proshchalykin, Kh. Aliyev, M. Maharramov	FSCV
Megachile (Eutricharaea) apicalis Spinola, 1808	Ordubad, Bilav, 39°02ʹ43ʺN, 45°49ʹ07ʺE, 1050 m	22.V.2025		1	M. Proshchalykin, M. Maharramov	FSCV
Megachile (Eutricharaea) apicalis Spinola, 1808	Ordubad, Kotam, 38°53ʹ25ʺN, 46°03ʹ14ʺE, 700 m	30.V.2025	1		M. Proshchalykin, M. Maharramov	FSCV
Megachile (Eutricharaea) apicalis Spinola, 1808	Ordubad, Nurgut, 39°13′N, 45°53′E, 1900 m	29.VII.2018		1	M. Proshchalykin, Kh. Aliyev, M. Maharramov	FSCV
Megachile (Eutricharaea) apicalis Spinola, 1808	Shakhbuz, Kolani, 39°28′N, 45°43′E, 1300 m	24.VII.2018	1		M. Proshchalykin, Kh. Aliyev, M. Maharramov	FSCV
Megachile (Eutricharaea) apicalis Spinola, 1808	Shakhbuz, Kolani, 39°28′N, 45°43′E, 1300 m	24.VII.2018	1		M. Proshchalykin, Kh. Aliyev, M. Maharramov	MHNN
Megachile (Eutricharaea) apicalis Spinola, 1808	Shakhbuz, Kulus, 39°21′50″N, 45°38′15″E, 1450 m	3.VII.2016	1		M. Maharramov	IZAB
Megachile (Eutricharaea) apicalis Spinola, 1808	Shakhbuz, Shakhbuzkend, 39°23′N, 45°32′E, 1140 m	30.VII.2018		1	M. Proshchalykin, Kh. Aliyev, M. Maharramov	FSCV
Megachile (Eutricharaea) apicalis Spinola, 1808	Shakhbuz, Zarnatun, 39°31′N, 45°46′E, 1550 m	24–25.VII.2018	3	1	M. Proshchalykin, Kh. Aliyev, M. Maharramov	FSCV
Megachile (Eutricharaea) argentata (Fabricius, 1793)	Babek, Goynuk, 39°18′N, 45°40′E, 1680 m	12.VI.2019	1		M. Proshchalykin, Kh. Aliyev, M. Maharramov	FSCV
Megachile (Eutricharaea) argentata (Fabricius, 1793)	Babek, Shikhmakhmud	1.VI.2020	1		M. Maharramov	FSCV
Megachile (Eutricharaea) argentata (Fabricius, 1793)	Julfa, Daridagh, 39°30′32,09″N 45°37′00,08″E, 1015 m	26.V.2022	1		M. Maharramov	FSCV
Megachile (Eutricharaea) argentata (Fabricius, 1793)	Julfa, Gazanchi, 39°13′N, 45°41′E, 1300 m	15.VI.2019	2		M. Proshchalykin, Kh. Aliyev, M. Maharramov	FSCV
Megachile (Eutricharaea) argentata (Fabricius, 1793)	Julfa, Gazanchi, 39°13′N, 45°41′E, 1300 m	26–27.VII.2018	1		M. Proshchalykin, Kh. Aliyev, M. Maharramov	FSCV
Megachile (Eutricharaea) argentata (Fabricius, 1793)	Julfa, Gulistan, 38°58′N, 45°36′E, 740 m	16.VI.2019	1		M. Proshchalykin, Kh. Aliyev, M. Maharramov	FSCV
Megachile (Eutricharaea) argentata (Fabricius, 1793)	Ordubad, Kotam, 38°53ʹ25ʺN, 46°03ʹ14ʺE, 700 m	19.V.2025		1	M. Proshchalykin, M. Maharramov	FSCV
Megachile (Eutricharaea) argentata (Fabricius, 1793)	Ordubad, Ustupu, 39°02ʹ44ʺN, 45°54ʹ46ʺE, 1495 m	16.VI.2024	1		M. Proshchalykin, M. Maharramov	FSCV
Megachile (Eutricharaea) argentata (Fabricius, 1793)	Shakhbuz, Ayrinj, 39°25′N, 45°35′E, 1240 m	25.VII.2018	1	2	M. Proshchalykin, Kh. Aliyev, M. Maharramov	FSCV
Megachile (Eutricharaea) argentata (Fabricius, 1793)	Shakhbuz, Batabat, 39°31′N, 45°47′E, 2100 m	24.VII.2018	1		M. Proshchalykin, Kh. Aliyev, M. Maharramov	FSCV
Megachile (Eutricharaea) argentata (Fabricius, 1793)	Shakhbuz, Bichenek, 39°31′N, 45°46′E, 2000 m	14.VII.2021	1		M. Maharramov	FSCV
Megachile (Eutricharaea) argentata (Fabricius, 1793)	Shakhbuz, Gomur, 39°27′N, 45°44′E, 1790 m	18.VI.2019		1	M. Proshchalykin, Kh. Aliyev, M. Maharramov	FSCV
Megachile (Eutricharaea) argentata (Fabricius, 1793)	Shakhbuz, Kolani, 39°26ʹ51ʺN, 45°39ʹ13ʺE, 1330 m	21.VI.2024	1		M. Proshchalykin, M. Maharramov	FSCV
Megachile (Eutricharaea) argentata (Fabricius, 1793)	Shakhbuz, Kolani, 39°28′N, 45°43′E, 1300 m	24.VII.2018	1		M. Proshchalykin, Kh. Aliyev, M. Maharramov	FSCV
Megachile (Eutricharaea) argentata (Fabricius, 1793)	Shakhbuz, Shakhbuzkend, 39°23′N, 45°32′E, 1140 m	22.VII.2018	1		M. Proshchalykin, Kh. Aliyev, M. Maharramov	FSCV
Megachile (Eutricharaea) argentata (Fabricius, 1793)	Shakhbuz, Shakhbuzkend, 39°23ʹ12ʺN, 45°32ʹ48ʺE, 1140 m	18.VI.2024		1	M. Proshchalykin, M. Maharramov	FSCV
Megachile (Eutricharaea) argentata (Fabricius, 1793)	Shakhbuz, Shakhbuzkend, 39°23ʹ12ʺN, 45°32ʹ48ʺE, 1140 m	8.VIII.2023		1	M. Maharramov	FSCV
Megachile (Eutricharaea) argentata (Fabricius, 1793)	Sharur, Shahbulag, 39°38ʹ57ʺN, 45°08ʹ12ʺE, 1210 m	29.VI.2024	2		M. Proshchalykin, M. Maharramov	FSCV
Megachile (Eutricharaea) burdigalensis Benoist, 1940	Babek, Shikhmakhmud, 39°15′N, 45°25′E, 940 m	13.VIII.2022	1	1	M. Maharramov	FSCV
Megachile (Eutricharaea) burdigalensis Benoist, 1940	Julfa, Ashabi Kahf	28.VI.2019		1	M. Maharramov	FSCV
Megachile (Eutricharaea) burdigalensis Benoist, 1940	Julfa, Gulistan, 38°58′N, 45°36′E, 740 m	26.VII.2018	1		M. Proshchalykin, Kh. Aliyev, M. Maharramov	MHNN
Megachile (Eutricharaea) burdigalensis Benoist, 1940	Kengerli, Chalkhangala, Gizmizidash	1.VI.2020	1		M. Maharramov	FSCV
Megachile (Eutricharaea) burdigalensis Benoist, 1940	Nakhchivan, 39°13′N, 45°24′E, 905 m	17–18.VI.2019	1		M. Proshchalykin, Kh. Aliyev, M. Maharramov	CAFK
Megachile (Eutricharaea) deceptoria Pérez, 1890	Babek, Shikhmakhmud, 39°15′N, 45°25′E, 940 m	24.VI.2022		1	M. Maharramov	FSCV
Megachile (Eutricharaea) deceptoria Pérez, 1890	Babek, Yarimja, 39°14ʹ45ʺN, 45°26ʹ43ʺE, 896 m	3.VI.2021	2		M. Maharramov	FSCV
Megachile (Eutricharaea) deceptoria Pérez, 1890	Julfa, 9 km N Julfa, 39°02′N, 45°36′E, 900 m	16.VI.2019	1		M. Proshchalykin, Kh. Aliyev, M. Maharramov	FSCV
Megachile (Eutricharaea) deceptoria Pérez, 1890	Julfa, Daridagh-2, 39°03ʹ58ʺN, 45°37ʹ35ʺE, 1100 m	30.V.2025	1		M. Proshchalykin, M. Maharramov	FSCV
Megachile (Eutricharaea) deceptoria Pérez, 1890	Julfa, Gulistan, 38°58′N, 45°36′E, 740 m	16.VI.2019	3	3	M. Proshchalykin, Kh. Aliyev, M. Maharramov	FSCV
Megachile (Eutricharaea) deceptoria Pérez, 1890	Ordubad, Bilav, 39°02ʹ43ʺN, 45°49ʹ07ʺE, 1050 m	22.V.2025	2	2	M. Proshchalykin, M. Maharramov	FSCV
Megachile (Eutricharaea) deceptoria Pérez, 1890	Ordubad, Bilav, 39°02ʹ43ʺN, 45°49ʹ07ʺE, 1050 m	29.V.2025		1	M. Proshchalykin, M. Maharramov	FSCV
Megachile (Eutricharaea) deceptoria Pérez, 1890	Ordubad, Kotam, 38°53ʹ25ʺN, 46°03ʹ14ʺE, 700 m	19.V.2025		2	M. Proshchalykin, M. Maharramov	FSCV
Megachile (Eutricharaea) deceptoria Pérez, 1890	Ordubad, Kotam, 38°53ʹ25ʺN, 46°03ʹ14ʺE, 700 m	30.V.2025		2	M. Proshchalykin, M. Maharramov	FSCV
Megachile (Eutricharaea) deceptoria Pérez, 1890	Shakhbuz, Badamli, 39°28ʹ05ʺN, 45°33ʹ00ʺE, 1290 m	21.V.2025		1	M. Proshchalykin, M. Maharramov	FSCV
Megachile (Eutricharaea) deceptoria Pérez, 1890	Shakhbuz, Kulus, 39°21ʹN, 45°37ʹE, 1395 m	4.VII.2021		1	M. Maharramov	FSCV
Megachile (Eutricharaea) giraudi Gerstäcker, 1869	Ordubad, Aghdara, 39°06′N, 45°54′E, 2000 m	17.VI.2019		1	M. Proshchalykin, Kh. Aliyev, M. Maharramov	FSCV
Megachile (Eutricharaea) giraudi Gerstäcker, 1869	Shakhbuz, Kulus, 39°21ʹ56ʺN, 45°40ʹ54ʺE, 1620 m	23.V.2025		1	M. Proshchalykin, M. Maharramov	FSCV
Megachile (Eutricharaea) leachella Curtis, 1828	Babek, 3 km NE Sirab, 39°18′N, 45°32′E, 1250 m	18.VI.2019	3	1	M. Proshchalykin, Kh. Aliyev, M. Maharramov	FSCV
Megachile (Eutricharaea) leachella Curtis, 1828	Babek, 3 km NE Sirab, 39°18′N, 45°32′E, 1250 m	2–6.VI.2019	1		M. Maharramov	IZAB
Megachile (Eutricharaea) leachella Curtis, 1828	Babek, 3 km NE Sirab, 39°18ʹ30ʺN, 45°32ʹ28ʺE, 1250 m	17.VI.2024		1	M. Proshchalykin, M. Maharramov	FSCV
Megachile (Eutricharaea) leachella Curtis, 1828	Babek, 3 km NE Sirab, 39°18ʹ30ʺN, 45°32ʹ28ʺE, 1250 m	25.V.2025	1		M. Proshchalykin, M. Maharramov	FSCV
Megachile (Eutricharaea) leachella Curtis, 1828	Babek, Nakhchivanchay	3.VI.2020	1	1	M. Maharramov	FSCV
Megachile (Eutricharaea) leachella Curtis, 1828	Babek, Shikhmakhmud	1.VI.2020		1	M. Maharramov	FSCV
Megachile (Eutricharaea) leachella Curtis, 1828	Babek, Shikhmakhmud, 39°15′55′′N, 45°25′09′′E, 945 m	14.VI.2016	1		M. Maharramov	IZAB
Megachile (Eutricharaea) leachella Curtis, 1828	Babek, Sirab	1.VI.2020	2		M. Maharramov	FSCV
Megachile (Eutricharaea) leachella Curtis, 1828	Babek, Sirab, 39°18′33″N, 45°31′07″E, 1111 m	7.VI.2018	1		M. Maharramov	IZAB
Megachile (Eutricharaea) leachella Curtis, 1828	Babek, Yarimja, 39°14ʹ45ʺN, 45°26ʹ43ʺE, 896 m	3.VI.2021		1	M. Maharramov	FSCV
Megachile (Eutricharaea) leachella Curtis, 1828	Julfa, 5 km N Dize, 39°03′N, 45°45′E, 965 m	20.VI.2019	3	2	M. Proshchalykin, Kh. Aliyev, M. Maharramov	FSCV
Megachile (Eutricharaea) leachella Curtis, 1828	Julfa, 9 km N Julfa, 39°02′N, 45°36′E, 900 m	16.VI.2019	1		M. Proshchalykin, Kh. Aliyev, M. Maharramov	FSCV
Megachile (Eutricharaea) leachella Curtis, 1828	Julfa, Daridagh 38°59′N 45°40′E 900 m	16.VI.2019	2	1	M. Proshchalykin, Kh. Aliyev, M. Maharramov	FSCV
Megachile (Eutricharaea) leachella Curtis, 1828	Julfa, Daridagh-2, 39°03ʹ58ʺN, 45°37ʹ35ʺE, 1100 m	18–19.V.2025	3		M. Proshchalykin, M. Maharramov	FSCV
Megachile (Eutricharaea) leachella Curtis, 1828	Julfa, Gazanchi, 39°13′N, 45°41′E, 1300 m	26–27.VII.2018		1	M. Proshchalykin, Kh. Aliyev, M. Maharramov	FSCV
Megachile (Eutricharaea) leachella Curtis, 1828	Julfa, Milakh, 39°15′N, 45°43′E, 1430 m	27.VII.2018		1	M. Proshchalykin, Kh. Aliyev, M. Maharramov	FSCV
Megachile (Eutricharaea) leachella Curtis, 1828	Kengerli, Chalkhangala, 39°25′N, 45°00′E, 1445 m	13.VI.2019	6	9	M. Proshchalykin, Kh. Aliyev, M. Maharramov	FSCV
Megachile (Eutricharaea) leachella Curtis, 1828	Kengerli, Chalkhangala, Gizmizidash	25.VI.2020	1		M. Maharramov	FSCV
Megachile (Eutricharaea) leachella Curtis, 1828	Kengerli, Garabaglar, 39°25′N, 45°13′E, 1270 m	13.VI.2019	1		M. Proshchalykin, Kh. Aliyev, M. Maharramov	FSCV
Megachile (Eutricharaea) leachella Curtis, 1828	Nakhchivan	16.VI.2020		1	M. Maharramov	FSCV
Megachile (Eutricharaea) leachella Curtis, 1828	Nakhchivan	26.VI.2019		3	M. Maharramov	FSCV
Megachile (Eutricharaea) leachella Curtis, 1828	Nakhchivan	5.VI.2020	3	1	M. Maharramov	FSCV
Megachile (Eutricharaea) leachella Curtis, 1828	Nakhchivan, 39°12ʹ24ʺN, 45°43ʹ49ʺE, 830 m	4.VIII.2023		6	M. Maharramov	FSCV
Megachile (Eutricharaea) leachella Curtis, 1828	Nakhchivan, 39°13′N, 45°24′E, 905 m	19.VI.2022		3	M. Maharramov	FSCV
Megachile (Eutricharaea) leachella Curtis, 1828	Ordubad, Bilav, 39°02ʹ43ʺN, 45°49ʹ07ʺE, 1050 m	22.V.2025		1	M. Proshchalykin, M. Maharramov	FSCV
Megachile (Eutricharaea) leachella Curtis, 1828	Ordubad, Bilav-2, 39°05ʹ18ʺN, 45°51ʹ11ʺE, 1220 m	26.VI.2024		1	M. Proshchalykin, M. Maharramov	FSCV
Megachile (Eutricharaea) leachella Curtis, 1828	Ordubad, Kotam, 38°53ʹ25ʺN, 46°03ʹ14ʺE, 700 m	19.V.2025	3	8	M. Proshchalykin, M. Maharramov	FSCV
Megachile (Eutricharaea) leachella Curtis, 1828	Ordubad, Kotam, 38°53ʹ25ʺN, 46°03ʹ14ʺE, 700 m	30.V.2025		1	M. Proshchalykin, M. Maharramov	FSCV
Megachile (Eutricharaea) leachella Curtis, 1828	Ordubad, Kotam, 38°53ʹ25ʺN, 46°03ʹ27ʺE, 700 m	31.V.2022		1	M. Maharramov	FSCV
Megachile (Eutricharaea) leachella Curtis, 1828	Shakhbuz, Gizil Gishlag, 39°28′N, 45°35′E, 1460 m	19.VI.2019	1		M. Proshchalykin, Kh. Aliyev, M. Maharramov	FSCV
Megachile (Eutricharaea) leachella Curtis, 1828	Shakhbuz, Salasuz, 39°20′N, 45°45′E, 1125 m	23.VII.2018	1	2	M. Proshchalykin, Kh. Aliyev, M. Maharramov	FSCV
Megachile (Eutricharaea) leachella Curtis, 1828	Shakhbuz, Shakhbuzkend, 39°23′N, 45°32′E, 1140 m	22.VII.2018		1	M. Proshchalykin, Kh. Aliyev, M. Maharramov	FSCV
Megachile (Eutricharaea) leachella Curtis, 1828	Shakhbuz, Shakhbuzkend, 39°23′N, 45°32′E, 1140 m	30.VII.2018	1	2	M. Proshchalykin, Kh. Aliyev, M. Maharramov	FSCV
Megachile (Eutricharaea) leachella Curtis, 1828	Shakhbuz, Shakhbuzkend, 39°23ʹ12ʺN, 45°32ʹ48ʺE, 1140 m	8.VIII.2023		3	M. Maharramov	FSCV
Megachile (Eutricharaea) leachella Curtis, 1828	Sharur, Akhura, 39°33′N, 45°13′E, 1640 m	13.VI.2019		1	M. Proshchalykin, Kh. Aliyev, M. Maharramov	FSCV
Megachile (Eutricharaea) leucomalla Gerstäcker, 1869	Babek, 3 km NE Sirab, 39°18′N, 45°32′E, 1250 m	12.VI.2019		1	M. Proshchalykin, Kh. Aliyev, M. Maharramov	FSCV
Megachile (Eutricharaea) leucomalla Gerstäcker, 1869	Babek, 3 km NE Sirab, 39°18′N, 45°32′E, 1250 m	18.VI.2019		1	M. Proshchalykin, Kh. Aliyev, M. Maharramov	FSCV
Megachile (Eutricharaea) leucomalla Gerstäcker, 1869	Babek, Sirab	22.VI.2012		2	Kh. Aliyev	IZAB
Megachile (Eutricharaea) leucomalla Gerstäcker, 1869	Julfa, Gazanchi, 39°13′N, 45°41′E, 1300 m	26–27.VII.2018	2		M. Proshchalykin, Kh. Aliyev, M. Maharramov	FSCV
Megachile (Eutricharaea) leucomalla Gerstäcker, 1869	Julfa, Gazanchi, 39°13′N, 45°41′E, 1300 m	26–27.VII.2018		1	M. Proshchalykin, Kh. Aliyev, M. Maharramov	CAFK
Megachile (Eutricharaea) leucomalla Gerstäcker, 1869	Julfa, Milakh, 39°15′N, 45°43′E, 1430 m	27.VII.2018	4		M. Proshchalykin, Kh. Aliyev, M. Maharramov	FSCV
Megachile (Eutricharaea) marginata Smith, 1853	Babek, 3 km NE Sirab, 39°18′N, 45°32′E, 1250 m	21.VI.2019	1		M. Proshchalykin, Kh. Aliyev, M. Maharramov	FSCV
Megachile (Eutricharaea) marginata Smith, 1853	Julfa, Daridagh 38°59′N 45°40′E 900 m	16.VI.2019	1	2	M. Proshchalykin, Kh. Aliyev, M. Maharramov	FSCV
Megachile (Eutricharaea) marginata Smith, 1853	Julfa, Gazanchi, 39°13′N, 45°41′E, 1300 m	26–27.VII.2018		1	M. Proshchalykin, Kh. Aliyev, M. Maharramov	FSCV
Megachile (Eutricharaea) marginata Smith, 1853	Kengerli, Sementzavod [Cement Factory], 39°15ʹ33ʺN, 45°18ʹ01ʺE, 821 m	16.VI.2021	3		M. Maharramov	FSCV
Megachile (Eutricharaea) marginata Smith, 1853	Nakhchivan	2.VII.2019	1		M. Maharramov	FSCV
Megachile (Eutricharaea) marginata Smith, 1853	Ordubad, Channab, 38°59ʹ09ʺN, 45°53ʹ32ʺE, 1090 m	16.VI.2024	1		M. Proshchalykin, M. Maharramov	FSCV
Megachile (Eutricharaea) marginata Smith, 1853	Shakhbuz, Shakhbuzkend, 39°23′N, 45°32′E, 1140 m	22.VII.2018		1	M. Proshchalykin, Kh. Aliyev, M. Maharramov	FSCV
Megachile (Eutricharaea) marginata Smith, 1853	Shakhbuz, Zarnatun, 39°31′N, 45°46′E, 1550 m	24–25.VII.2018	1	2	M. Proshchalykin, Kh. Aliyev, M. Maharramov	FSCV
Megachile (Eutricharaea) melanogaster Eversmann, 1852	Julfa, Bayahmad, 39°15′N, 45°52′E, 2180 m	27.VII.2018	1		M. Proshchalykin, Kh. Aliyev, M. Maharramov	FSCV
Megachile (Eutricharaea) melanogaster Eversmann, 1852	Shakhbuz, 4 km SE Kechili, 39°20′N, 45°45′E, 2300 m	21.VII.2018		1	M. Proshchalykin, Kh. Aliyev, M. Maharramov	CAFK
Megachile (Eutricharaea) melanogaster Eversmann, 1852	Shakhbuz, 4 km SE Kechili, 39°20′N, 45°45′E, 2300 m	21.VII.2018		1	M. Proshchalykin, Kh. Aliyev, M. Maharramov	MHNN
Megachile (Eutricharaea) melanogaster Eversmann, 1852	Shakhbuz, Zarnatun, 39°31′N, 45°46′E, 1550 m	24–25.VII.2018	1		M. Proshchalykin, Kh. Aliyev, M. Maharramov	MHNN
Megachile (Eutricharaea) rotundata (Fabricius, 1787)	Babek, Payiz, 39°26′N, 45°22′E, 1225 m	11.VI.2019	1		M. Proshchalykin, Kh. Aliyev, M. Maharramov	FSCV
Megachile (Eutricharaea) rotundata (Fabricius, 1787)	Babek, Payiz, 39°26ʹ06ʺN, 45°22ʹ56ʺE, 1230 m	25.VI.2024	5	2	M. Proshchalykin, M. Maharramov	FSCV
Megachile (Eutricharaea) rotundata (Fabricius, 1787)	Babek, Payiz, 39°26ʹ06ʺN, 45°22ʹ56ʺE, 1230 m	28.VI.2024	7	2	M. Proshchalykin, M. Maharramov	FSCV
Megachile (Eutricharaea) rotundata (Fabricius, 1787)	Babek, Shikhmakhmud, 39°15′N, 45°25′E, 940 m	14.VI.2019		1	M. Proshchalykin, Kh. Aliyev, M. Maharramov	FSCV
Megachile (Eutricharaea) rotundata (Fabricius, 1787)	Babek, Sirab, 39°18′N, 45°31′E, 1090 m	10.VI.2019	1		M. Proshchalykin, Kh. Aliyev, M. Maharramov	FSCV
Megachile (Eutricharaea) rotundata (Fabricius, 1787)	Babek, Yarimja, 39°14ʹ45ʺN, 45°26ʹ43ʺE, 896 m	3.VI.2021	1		M. Maharramov	FSCV
Megachile (Eutricharaea) rotundata (Fabricius, 1787)	Nakhchivan	26.VI.2020	2	3	M. Maharramov	FSCV
Megachile (Eutricharaea) rotundata (Fabricius, 1787)	Nakhchivan, 39°12ʹ24ʺN, 45°43ʹ49ʺE, 830 m	4.VIII.2023		6	M. Maharramov	FSCV
Megachile (Eutricharaea) rotundata (Fabricius, 1787)	Nakhchivan, 39°13′N, 45°24′E, 905 m	17–18.VI.2019	1	4	M. Proshchalykin, Kh. Aliyev, M. Maharramov	FSCV
Megachile (Eutricharaea) rotundata (Fabricius, 1787)	Ordubad, Behrud	27.VI.2012		2	Kh. Aliyev	IZAB
Megachile (Eutricharaea) rotundata (Fabricius, 1787)	Ordubad, Bilav-2, 39°05ʹ18ʺN, 45°51ʹ11ʺE, 1220 m	26.VI.2024	1		M. Proshchalykin, M. Maharramov	FSCV
Megachile (Eutricharaea) rotundata (Fabricius, 1787)	Shakhbuz, Kechili, 39°22′N, 45°43′E, 1800 m	12.VII.2022		1	M. Maharramov	FSCV
Megachile (Eutricharaea) semicircularis auct. nec van der Zanden, 1996	Babek, 3 km NE Sirab, 39°18′N, 45°32′E, 1250 m	12.VI.2019	1		M. Proshchalykin, Kh. Aliyev, M. Maharramov	FSCV
Megachile (Eutricharaea) semicircularis auct. nec van der Zanden, 1996	Babek, 3 km NE Sirab, 39°18′N, 45°32′E, 1250 m	18.VI.2019	1		M. Proshchalykin, Kh. Aliyev, M. Maharramov	FSCV
Megachile (Eutricharaea) semicircularis auct. nec van der Zanden, 1996	Babek, 3 km NE Sirab, 39°18′N, 45°32′E, 1250 m	18.VI.2019		1	M. Proshchalykin, Kh. Aliyev, M. Maharramov	FSCV
Megachile (Eutricharaea) semicircularis auct. nec van der Zanden, 1996	Babek, Goynuk, 39°18′N, 45°40′E, 1680 m	12.VI.2019	2		M. Proshchalykin, Kh. Aliyev, M. Maharramov	FSCV
Megachile (Eutricharaea) semicircularis auct. nec van der Zanden, 1996	Babek, Payiz, 39°26ʹ06ʺN, 45°22ʹ56ʺE, 1230 m	28.VI.2024	2	1	M. Proshchalykin, M. Maharramov	FSCV
Megachile (Eutricharaea) semicircularis auct. nec van der Zanden, 1996	Babek, Sirab	6.VI.2020	1		M. Maharramov	FSCV
Megachile (Eutricharaea) semicircularis auct. nec van der Zanden, 1996	Babek, Yarimja, 39°14ʹ45ʺN, 45°26ʹ43ʺE, 896 m	3.VI.2021		1	M. Maharramov	FSCV
Megachile (Eutricharaea) semicircularis auct. nec van der Zanden, 1996	Julfa, 5 km N Dize, 39°03′N, 45°45′E, 965 m	20.VI.2019	2		M. Proshchalykin, Kh. Aliyev, M. Maharramov	FSCV
Megachile (Eutricharaea) semicircularis auct. nec van der Zanden, 1996	Julfa, Ashabi Kahf	15.VII.2020	1		M. Maharramov	FSCV
Megachile (Eutricharaea) semicircularis auct. nec van der Zanden, 1996	Julfa, Ashabi Kahf	15.VII.2020	1		M. Maharramov	FSCV
Megachile (Eutricharaea) semicircularis auct. nec van der Zanden, 1996	Julfa, Daridagh 38°59′N 45°40′E 900 m	16.VI.2019	1		M. Proshchalykin, Kh. Aliyev, M. Maharramov	FSCV
Megachile (Eutricharaea) semicircularis auct. nec van der Zanden, 1996	Julfa, Daridagh-2, 1100 m, 39°03ʹ58ʺN, 45°37ʹ35ʺE	20.VI.2024	2		M. Proshchalykin, M. Maharramov	FSCV
Megachile (Eutricharaea) semicircularis auct. nec van der Zanden, 1996	Julfa, Gazanchi, 39°13′N, 45°41′E, 1300 m	26–27.VII.2018	1		M. Proshchalykin, Kh. Aliyev, M. Maharramov	FSCV
Megachile (Eutricharaea) semicircularis auct. nec van der Zanden, 1996	Julfa, Gulistan, 38°58′N, 45°36′E, 740 m	26.VII.2018	1		M. Proshchalykin, Kh. Aliyev, M. Maharramov	FSCV
Megachile (Eutricharaea) semicircularis auct. nec van der Zanden, 1996	Kengerli, Chalkhangala, 39°25′N, 45°00′E, 1445 m	13.VI.2019		2	M. Proshchalykin, Kh. Aliyev, M. Maharramov	FSCV
Megachile (Eutricharaea) semicircularis auct. nec van der Zanden, 1996	Kengerli, Chalkhangala, 39°26ʹ58ʺN, 45°15ʹ51ʺE, 1440 m	19.VI.2024	2		M. Proshchalykin, M. Maharramov	FSCV
Megachile (Eutricharaea) semicircularis auct. nec van der Zanden, 1996	Kengerli, Garabaglar, 39°25′N, 45°13′E, 1270 m	13.VI.2019	2		M. Proshchalykin, Kh. Aliyev, M. Maharramov	FSCV
Megachile (Eutricharaea) semicircularis auct. nec van der Zanden, 1996	Kengerli, Sementzavod [Cement Factory], 39°15ʹ33ʺN, 45°18ʹ01ʺE, 821 m	16.VI.2021	2	1	M. Maharramov	FSCV
Megachile (Eutricharaea) semicircularis auct. nec van der Zanden, 1996	Ordubad, Bist, 1500 m	29.VI.2007	1		M. Maharramov	IZAB
Megachile (Eutricharaea) semicircularis auct. nec van der Zanden, 1996	Shakhbuz, Badamli, 39°28ʹ05ʺN, 45°33ʹ00ʺE, 1290 m	17.VI.2024	1		M. Proshchalykin, M. Maharramov	FSCV
Megachile (Eutricharaea) semicircularis auct. nec van der Zanden, 1996	Shakhbuz, Kulus	26.VI.2020	2		M. Maharramov	FSCV
Megachile (Eutricharaea) semicircularis auct. nec van der Zanden, 1996	Shakhbuz, Kulus, 39°21ʹ56ʺN, 45°40ʹ54ʺE, 1620 m	18.VI.2024	2	1	M. Proshchalykin, M. Maharramov	FSCV
Megachile (Eutricharaea) semicircularis auct. nec van der Zanden, 1996	Shakhbuz, Kulus, 39°22′N, 45°36′E, 1360 m	21.VII.2018	1		M. Proshchalykin, Kh. Aliyev, M. Maharramov	FSCV
Megachile (Eutricharaea) semicircularis auct. nec van der Zanden, 1996	Shakhbuz, Shakhbuzkend, 39°23′N, 45°32′E, 1140 m	30.VII.2018	2		M. Proshchalykin, Kh. Aliyev, M. Maharramov	FSCV
Megachile (Eutricharaea) sp. 1	Babek, Shikhmakhmud, 39°15′N, 45°25′E, 940 m	13.VIII.2022		1	M. Maharramov	CAFK
Megachile (Eutricharaea) sp. 1	Babek, Shikhmakhmud, 39°15′N, 45°25′E, 940 m	13.VIII.2022		1	M. Maharramov	MHNN
Megachile (Eutricharaea) sp. 1	Babek, Shikhmakhmud, 39°15ʹ55ʺN, 45°25ʹ33ʺE, 940 m	7.VIII.2023		2	M. Maharramov	FSCV
Megachile (Eutricharaea) sp. 1	Nakhchivan	22.VII.2019		1	M. Maharramov	MHNN
Megachile (Eutricharaea) sp. 1	Nakhchivan	26.VI.2019	1		M. Maharramov	CAFK
Megachile (Eutricharaea) sp. 1	Nakhchivan	26.VI.2019	1		M. Maharramov	MHNN
Megachile (Eutricharaea) sp. 1	Nakhchivan, 39°12ʹ24ʺN, 45°43ʹ49ʺE, 830 m	4.VIII.2023		4	M. Maharramov	FSCV
Megachile (Eutricharaea) sp. 2	Julfa, Daridagh, 900 m, 38°59ʹ50ʺN, 45°40ʹ47ʺE	16.VI.2024	1		M. Proshchalykin, M. Maharramov	CAFK
Megachile (Eutricharaea) sp. 2	Julfa, Daridagh, 900 m, 38°59ʹ50ʺN, 45°40ʹ47ʺE	16.VI.2024	2		M. Proshchalykin, M. Maharramov	FSCV
Megachile (Eutricharaea) sp. 2	Julfa, Daridagh, 900 m, 38°59ʹ50ʺN, 45°40ʹ47ʺE	22.VI.2024	1		M. Proshchalykin, M. Maharramov	FSCV
Megachile (Megachile) centuncularis (Linnaeus, 1758)	Julfa, Milakh, 39°15′N, 45°43′E, 1430 m	27.VII.2018		1	M. Proshchalykin, Kh. Aliyev, M. Maharramov	MHNN
Megachile (Megachile) centuncularis (Linnaeus, 1758)	Ordubad, Anagut, 38°58ʹ29,59ʺN 45°56ʹ53,59ʺE 1250 m	9.VI.2021	3		M. Maharramov	FSCV
Megachile (Megachile) centuncularis (Linnaeus, 1758)	Shakhbuz, Kolani, 39°28′N, 45°43′E, 1300 m	24.VII.2018		1	M. Proshchalykin, Kh. Aliyev, M. Maharramov	FSCV
Megachile (Megachile) genalis Morawitz, 1880	Sharur, Shahbulag, 39°38ʹ57ʺN, 45°08ʹ12ʺE, 1210 m	26.V.2025	1		M. Proshchalykin, M. Maharramov	CAFK
Megachile (Megachile) genalis Morawitz, 1880	Sharur, Shahbulag, 39°38ʹ57ʺN, 45°08ʹ12ʺE, 1210 m	26.V.2025	3		M. Proshchalykin, M. Maharramov	FSCV
Megachile (Megachile) melanopyga Costa, 1863	Babek, Shikhmakhmud, 39°15′N, 45°25′E, 940 m	19.VII.2022		1	M. Maharramov	FSCV
Megachile (Megachile) melanopyga Costa, 1863	Ordubad, Bist, 1500 m	29.VI.2007	1		M. Maharramov	IZAB
Megachile (Megachile) melanopyga Costa, 1863	Sharur, Shahbulag, 39°38ʹ57ʺN, 45°08ʹ12ʺE, 1210 m	29.VI.2024	1		M. Proshchalykin, M. Maharramov	FSCV
Megachile (Megachile) octosignata Nylander, 1852	Shakhbuz, Gomur, 39°27′N, 45°44′E, 1790 m	18.VI.2019		1	M. Proshchalykin, Kh. Aliyev, M. Maharramov	FSCV
Megachile (Megachile) octosignata Nylander, 1852	Shakhbuz, Kulus, 39°21ʹ56ʺN, 45°40ʹ54ʺE, 1620 m	23.V.2025	1		M. Proshchalykin, M. Maharramov	FSCV
Megachile (Megachile) pilicrus Morawitz, 1877	Julfa, Bayahmad, 39°15′N, 45°52′E, 2180 m	27.VII.2018		1	M. Proshchalykin, Kh. Aliyev, M. Maharramov	FSCV
Megachile (Megachile) pilicrus Morawitz, 1877	Kengerli, Chalkhangala, Gizmizidash	25.VI.2020	3		M. Maharramov	FSCV
Megachile (Megachile) pilicrus Morawitz, 1877	Ordubad, Aghdara, 39°06′N, 45°54′E, 2000 m	28.VII.2018	2		M. Proshchalykin, Kh. Aliyev, M. Maharramov	FSCV
Megachile (Megachile) pilicrus Morawitz, 1877	Ordubad, Kotam, 38°53ʹ25ʺN, 46°03ʹ14ʺE, 700 m	30.V.2025		1	M. Proshchalykin, M. Maharramov	FSCV
Megachile (Megachile) pilicrus Morawitz, 1877	Ordubad, Nurgut, 39°13′N, 45°53′E, 1900 m	29.VII.2018	1		M. Proshchalykin, Kh. Aliyev, M. Maharramov	FSCV
Megachile (Megachile) pilicrus Morawitz, 1877	Shakhbuz, Bichenek, 39°31′N, 45°46′E, 2000 m	23.VII.2018		1	M. Proshchalykin, Kh. Aliyev, M. Maharramov	FSCV
Megachile (Megachile) pilicrus Morawitz, 1877	Shakhbuz, Zarnatun, 39°31′N, 45°46′E, 1550 m	24–25.VII.2018	9		M. Proshchalykin, Kh. Aliyev, M. Maharramov	FSCV
Megachile (Megachile) versicolor Smith, 1844	Ordubad, Anagut, 38°58ʹ29,59ʺN 45°56ʹ53,59ʺE 1250 m	9.VI.2021	1		M. Maharramov	FSCV
Megachile (Megachile) versicolor Smith, 1844	Shakhbuz, Bichenek, 39°31′N, 45°46′E, 2000 m	23.VII.2018	1		M. Proshchalykin, Kh. Aliyev, M. Maharramov	FSCV
Megachile (Pseudomegachile) ericetorum Lepeletier de Saint-Fargeau, 1841	Babek, Sirab	6.VI.2020		1	M. Maharramov	FSCV
Megachile (Pseudomegachile) ericetorum Lepeletier de Saint-Fargeau, 1841	Julfa, Daridagh-2, 1100 m, 39°03ʹ58ʺN, 45°37ʹ35ʺE	22.VI.2024	1		M. Proshchalykin, M. Maharramov	FSCV
Megachile (Pseudomegachile) ericetorum Lepeletier de Saint-Fargeau, 1841	Julfa, Milakh, 39°15′N, 45°43′E, 1430 m	15.VI.2019		1	M. Proshchalykin, Kh. Aliyev, M. Maharramov	FSCV
Megachile (Pseudomegachile) ericetorum Lepeletier de Saint-Fargeau, 1841	Nakhchivan, 39°13′28″N, 45°24′54″E, 906 m	9.VI.2018		1	M. Maharramov	IZAB
Megachile (Pseudomegachile) ericetorum Lepeletier de Saint-Fargeau, 1841	Nakhchivan, 39°13′N, 45°24′E, 905 m	17–18.VI.2019	1		M. Proshchalykin, Kh. Aliyev, M. Maharramov	FSCV
Megachile (Pseudomegachile) ericetorum Lepeletier de Saint-Fargeau, 1841	Ordubad, Aghdara, 39°06′N, 45°54′E, 2000 m	17.VI.2019		1	M. Proshchalykin, Kh. Aliyev, M. Maharramov	FSCV
Megachile (Pseudomegachile) ericetorum Lepeletier de Saint-Fargeau, 1841	Ordubad, Bilav, 39°02ʹ43ʺN, 45°49ʹ07ʺE, 1050 m	20.VI.2024	1		M. Proshchalykin, M. Maharramov	FSCV
Megachile (Pseudomegachile) ericetorum Lepeletier de Saint-Fargeau, 1841	Ordubad, Bilav, 39°02ʹ43ʺN, 45°49ʹ07ʺE, 1050 m	22.V.2025	1	1	M. Proshchalykin, M. Maharramov	FSCV
Megachile (Pseudomegachile) ericetorum Lepeletier de Saint-Fargeau, 1841	Ordubad, Bilav, 39°02ʹ43ʺN, 45°49ʹ07ʺE, 1050 m	27.V.2025	2		M. Proshchalykin, M. Maharramov	FSCV
Megachile (Pseudomegachile) ericetorum Lepeletier de Saint-Fargeau, 1841	Ordubad, Bilav, 39°02ʹ43ʺN, 45°49ʹ07ʺE, 1050 m	29.V.2025	1	4	M. Proshchalykin, M. Maharramov	FSCV
Megachile (Pseudomegachile) ericetorum Lepeletier de Saint-Fargeau, 1841	Ordubad, Channab, 38°58ʹ48ʺN, 45°53ʹ11ʺE, 1037 m	19.V.2021	1		M. Maharramov	FSCV
Megachile (Pseudomegachile) ericetorum Lepeletier de Saint-Fargeau, 1841	Ordubad, Kotam, 38°53ʹ25ʺN, 46°03ʹ14ʺE, 700 m	19.V.2025		1	M. Proshchalykin, M. Maharramov	FSCV
Megachile (Pseudomegachile) ericetorum Lepeletier de Saint-Fargeau, 1841	Shakhbuz, Kolani, 39°26ʹ51ʺN, 45°39ʹ13ʺE, 1330 m	28.V.2025		1	M. Proshchalykin, M. Maharramov	FSCV
Megachile (Pseudomegachile) flavipes Spinola, 1838	Babek, Payiz, 39°26ʹ06ʺN, 45°22ʹ56ʺE, 1230 m	25.VI.2024		1	M. Proshchalykin, M. Maharramov	FSCV
Megachile (Pseudomegachile) flavipes Spinola, 1838	Babek, Payiz, 39°26ʹ06ʺN, 45°22ʹ56ʺE, 1230 m	28.VI.2024		1	M. Proshchalykin, M. Maharramov	FSCV
Megachile (Pseudomegachile) flavipes Spinola, 1838	Babek, Shikhmakhmud	1.VI.2020		1	M. Maharramov	FSCV
Megachile (Pseudomegachile) flavipes Spinola, 1838	Babek, Shikhmakhmud, 39°15′N, 45°25′E, 940 m	13.VIII.2022	1		M. Maharramov	FSCV
Megachile (Pseudomegachile) flavipes Spinola, 1838	Julfa, 5 km N Dize, 39°03′N, 45°45′E, 965 m	20.VI.2019	4		M. Proshchalykin, Kh. Aliyev, M. Maharramov	FSCV
Megachile (Pseudomegachile) flavipes Spinola, 1838	Julfa, Daridagh 38°59′N 45°40′E 900 m	20.VI.2019	1		M. Proshchalykin, Kh. Aliyev, M. Maharramov	FSCV
Megachile (Pseudomegachile) flavipes Spinola, 1838	Julfa, Daridagh 38°59′N 45°40′E 900 m	20.VI.2019	4		M. Proshchalykin, Kh. Aliyev, M. Maharramov	FSCV
Megachile (Pseudomegachile) flavipes Spinola, 1838	Julfa, Daridagh, 900 m, 38°59ʹ50ʺN, 45°40ʹ47ʺE	16.VI.2024	1		M. Proshchalykin, M. Maharramov	FSCV
Megachile (Pseudomegachile) flavipes Spinola, 1838	Julfa, Daridagh-2, 1100 m, 39°03ʹ58ʺN, 45°37ʹ35ʺE	20.VI.2024	1		M. Proshchalykin, M. Maharramov	FSCV
Megachile (Pseudomegachile) flavipes Spinola, 1838	Nakhchivan	16.VI.2020		1	M. Maharramov	FSCV
Megachile (Pseudomegachile) flavipes Spinola, 1838	Nakhchivan	26.VI.2019		1	M. Maharramov	FSCV
Megachile (Pseudomegachile) flavipes Spinola, 1838	Nakhchivan	5.VI.2020		1	M. Maharramov	FSCV
Megachile (Pseudomegachile) flavipes Spinola, 1838	Nakhchivan, 39°12ʹ24ʺN, 45°43ʹ49ʺE, 830 m	4.VIII.2023		4	M. Maharramov	FSCV
Megachile (Pseudomegachile) flavipes Spinola, 1838	Nakhchivan, 39°13′28″N, 45°24′54″E, 906 m	9.VI.2018		1	M. Maharramov	MHNN
Megachile (Pseudomegachile) flavipes Spinola, 1838	Nakhchivan, 39°13′N, 45°24′E, 905 m	17–18.VI.2019		5	M. Proshchalykin, Kh. Aliyev, M. Maharramov	FSCV
Megachile (Pseudomegachile) flavipes Spinola, 1838	Nakhchivan, 39°13′N, 45°24′E, 905 m	19.VI.2022		4	M. Maharramov	FSCV
Megachile (Pseudomegachile) flavipes Spinola, 1838	Ordubad, Bilav-2, 39°05ʹ18ʺN, 45°51ʹ11ʺE, 1220 m	26.VI.2024		1	M. Proshchalykin, M. Maharramov	FSCV
Megachile (Pseudomegachile) flavipes Spinola, 1838	Shakhbuz, Shakhbuzkend, 39°23′N, 45°32′E, 1140 m	30.VII.2018		1	M. Proshchalykin, Kh. Aliyev, M. Maharramov	CAFK
Megachile (Pseudomegachile) saussurei Radoszkowski, 1874	Babek, Shikhmakhmud, 39°15′N, 45°25′E, 940 m	19.VI.2022	1		M. Maharramov	FSCV
Megachile (Pseudomegachile) saussurei Radoszkowski, 1874	Babek, Shikhmakhmud, 39°15′N, 45°25′E, 940 m	24.VI.2022	11	1	M. Maharramov	FSCV
Megachile (Pseudomegachile) tecta Radoszkowski, 1888	Babek, Payiz, 39°26ʹ06ʺN, 45°22ʹ56ʺE, 1230 m	25.VI.2024	1	5	M. Proshchalykin, M. Maharramov	FSCV
Megachile (Pseudomegachile) tecta Radoszkowski, 1888	Babek, Payiz, 39°26ʹ06ʺN, 45°22ʹ56ʺE, 1230 m	28.VI.2024	2		M. Proshchalykin, M. Maharramov	FSCV
Megachile (Pseudomegachile) tecta Radoszkowski, 1888	Babek, Shikhmakhmud, 39°15′N, 45°25′E, 940 m	24.VI.2021	2		M. Maharramov	FSCV
Megachile (Pseudomegachile) tecta Radoszkowski, 1888	Julfa, Gazanchi, 39°13′N, 45°41′E, 1300 m	26–27.VII.2018	1		M. Proshchalykin, Kh. Aliyev, M. Maharramov	CAFK
Megachile (Pseudomegachile) tecta Radoszkowski, 1888	Julfa, Gazanchi, 39°13′N, 45°41′E, 1300 m	26–27.VII.2018	1		M. Proshchalykin, Kh. Aliyev, M. Maharramov	MHNN
Megachile (Pseudomegachile) tecta Radoszkowski, 1888	Julfa, Gazanchi, 39°13′N, 45°41′E, 1300 m	26–27.VII.2018	7		M. Proshchalykin, Kh. Aliyev, M. Maharramov	FSCV
Megachile (Pseudomegachile) tecta Radoszkowski, 1888	Nakhchivan	16.VI.2020		2	M. Maharramov	FSCV
Megachile (Pseudomegachile) tecta Radoszkowski, 1888	Nakhchivan	2.VII.2019		1	M. Maharramov	FSCV
Megachile (Pseudomegachile) tecta Radoszkowski, 1888	Nakhchivan	26.VI.2019		1	M. Maharramov	FSCV
Megachile (Pseudomegachile) tecta Radoszkowski, 1888	Shakhbuz, Ayrinj, 39°25′N, 45°35′E, 1240 m	25.VII.2018	1		M. Proshchalykin, Kh. Aliyev, M. Maharramov	FSCV
Megachile (Pseudomegachile) tecta Radoszkowski, 1888	Shakhbuz, Salasuz, 39°20′N, 45°45′E, 1125 m	23.VII.2018	6		M. Proshchalykin, Kh. Aliyev, M. Maharramov	FSCV
Megachile (Pseudomegachile) tecta Radoszkowski, 1888	Shakhbuz, Shakhbuzkend, 39°23′N, 45°32′E, 1140 m	22.VII.2018	2		M. Proshchalykin, Kh. Aliyev, M. Maharramov	FSCV
Megachile (Pseudomegachile) tecta Radoszkowski, 1888	Shakhbuz, Shakhbuzkend, 39°23ʹ12ʺN, 45°32ʹ48ʺE, 1140 m	1.VIII.2023	1		M. Maharramov	FSCV
Megachile (Xanthosarus) circumcincta (Kirby, 1802)	Babek, Yukhari Buzgov, 39°31′N, 45°22′E, 1720 m	11.VI.2019		3	M. Proshchalykin, Kh. Aliyev, M. Maharramov	FSCV
Megachile (Xanthosarus) circumcincta (Kirby, 1802)	Ordubad, Aghdara, 39°06′N, 45°54′E, 2000 m	17.VI.2019	2	2	M. Proshchalykin, Kh. Aliyev, M. Maharramov	FSCV
Megachile (Xanthosarus) circumcincta (Kirby, 1802)	Ordubad, Bilav, 39°04′N, 45°52′E, 1360 m	22.V.2019		1	M. Maharramov	IZAB
Megachile (Xanthosarus) circumcincta (Kirby, 1802)	Shakhbuz, Kulus, 39°21ʹ56ʺN, 45°40ʹ54ʺE, 1620 m	23.V.2025	3	4	M. Proshchalykin, M. Maharramov	FSCV
Megachile (Xanthosarus) circumcincta (Kirby, 1802)	Shakhbuz, Kulus, 39°21ʹ56ʺN, 45°40ʹ54ʺE, 1620 m	28.V.2025		1	M. Proshchalykin, M. Maharramov	FSCV
Megachile (Xanthosarus) circumcincta (Kirby, 1802)	Shakhbuz, Zarnatun, 39°28ʹ42ʺN, 45°43ʹ53ʺE, 1550 m	21.V.2025		1	M. Proshchalykin, M. Maharramov	FSCV
Megachile (Xanthosarus) circumcincta (Kirby, 1802)	Sharur, Shahbulag, 39°38ʹ57ʺN, 45°08ʹ12ʺE, 1210 m	26.V.2025	1		M. Proshchalykin, M. Maharramov	FSCV
Megachile (Xanthosarus) lagopoda (Linnaeus, 1761)	Ordubad, Nurgut, 39°13′N, 45°53′E, 1900 m	29.VII.2018		1	M. Proshchalykin, Kh. Aliyev, M. Maharramov	FSCV
Megachile (Xanthosarus) maritima (Kirby, 1802)	Babek, Shikhmakhmud, 39°15′55′′N, 45°25′09′′E, 945 m	14.VI.2016	1		M. Maharramov	IZAB
Megachile (Xanthosarus) maritima (Kirby, 1802)	Babek, Shikhmakhmud, 39°15′N, 45°25′E, 940 m	24.VI.2021		1	M. Maharramov	FSCV
Megachile (Xanthosarus) maritima (Kirby, 1802)	Babek, Shikhmakhmud, 39°15′N, 45°25′E, 940 m	24.VI.2022	8		M. Maharramov	FSCV
Megachile (Xanthosarus) maritima (Kirby, 1802)	Babek, Yarimja, 39°14ʹ45ʺN, 45°26ʹ43ʺE, 896 m	3.VI.2021		1	M. Maharramov	FSCV
Megachile (Xanthosarus) maritima (Kirby, 1802)	Julfa, Ashabi Kahf, 39°11′05″N, 45°31′11″E, 921 m	8.VI.2017		1	M. Maharramov	IZAB
Megachile (Xanthosarus) maritima (Kirby, 1802)	Julfa, Gulistan, 38°58′N, 45°36′E, 740 m	16.VI.2019		1	M. Proshchalykin, Kh. Aliyev, M. Maharramov	FSCV
Megachile (Xanthosarus) maritima (Kirby, 1802)	Ordubad	26.V.1980	1		Kh. Aliyev	IZAB
Megachile (Xanthosarus) maritima (Kirby, 1802)	Ordubad, Bilav	13.VI.1980	1		Kh. Aliyev	IZAB
Megachile (Xanthosarus) maritima (Kirby, 1802)	Ordubad, Bilav	14.VI.1980	1		Kh. Aliyev	IZAB
Megachile (Xanthosarus) maritima (Kirby, 1802)	Ordubad, Bilav	14.VI.1980	1		Kh. Aliyev	IZAB
Megachile (Xanthosarus) maritima (Kirby, 1802)	Ordubad, Channab, 38°59ʹ09ʺN, 45°53ʹ32ʺE, 1090 m	16.VI.2024	1	1	M. Proshchalykin, M. Maharramov	FSCV
Megachile (Xanthosarus) maritima (Kirby, 1802)	Shakhbuz, Badamli, 39°28ʹ05ʺN, 45°33ʹ00ʺE, 1290 m	21.V.2025	1		M. Proshchalykin, M. Maharramov	FSCV
Megachile (Xanthosarus) maritima (Kirby, 1802)	Sharur, Shahbulag, 39°38ʹ57ʺN, 45°08ʹ12ʺE, 1210 m	29.VI.2024	1		M. Proshchalykin, M. Maharramov	FSCV
Megachile (Xanthosarus) willughbiella (Kirby, 1802)	Ordubad, Bilav	13.VI.1980	1		Kh. Aliyev	IZAB
Megachile (Xanthosarus) willughbiella (Kirby, 1802)	Ordubad, Bilav	14.VI.1980	1		Kh. Aliyev	IZAB
Megachile (Xanthosarus) sp.	Julfa, Arafsa, Kharinadara, 39°19′56″N, 45°48′01″E	30.V.2022		1	M. Maharramov	MHNN
Megachile spp.	Julfa, 38°57′N, 45°37′E, 1700–2000 m	6.VI.2008	1	1	M. Maharramov	IZAB		Identified by A. Müller, not seen by one of the authors (A. Fateryga)
Megachile spp.	Julfa, Bashkend, 38°57′N, 45°55E, 1150 m	5.VII.2007		1	M. Maharramov	IZAB		Identified by A. Müller, not seen by one of the authors (A. Fateryga)
Megachile spp.	Ordubad, 38°54ʹN, 46°01ʹE, 850 m	24.V.1980		1	Kh. Aliyev	IZAB		Identified by A. Müller, not seen by one of the authors (A. Fateryga)
Megachile spp.	Ordubad, 38°54ʹN, 46°01ʹE, 850 m	26.V.1980		1	Kh. Aliyev	IZAB		Identified by A. Müller, not seen by one of the authors (A. Fateryga)
Metadioxys graeca (Mavromoustakis, 1963)	Kengerli, Chalkhangala, Gizmizidash	25.VI.2020	1		M. Maharramov	CAFK		Misidentified as formosus by Maharramov et al. (2021)
Metadioxys graeca (Mavromoustakis, 1963)	Kengerli, Chalkhangala, Gizmizidash	25.VI.2020	2		M. Maharramov	FSCV		Misidentified as formosus by Maharramov et al. (2021)
Osmia (Allosmia) melanura Morawitz, 1871	Babek, 3 km NE Sirab, 39°18′N, 45°32′E, 1250 m	12.VI.2019	1		M. Proshchalykin, Kh. Aliyev, M. Maharramov	ETHZ		Identified by A. Müller, not seen by one of the authors (A. Fateryga)
Osmia (Allosmia) melanura Morawitz, 1871	Babek, Goynuk, 39°18′N, 45°40′E, 1680 m	12.VI.2019	1		M. Proshchalykin, Kh. Aliyev, M. Maharramov	FSCV		Identified by A. Müller, not seen by one of the authors (A. Fateryga)
Osmia (Allosmia) melanura Morawitz, 1871	Babek, Sirab	1.VI.2020	1		M. Maharramov	CAFK
Osmia (Allosmia) melanura Morawitz, 1871	Julfa, Arafsa, 39°16′43″N, 45°46′01″E, 1500 m	30.V.2022	2		M. Maharramov	FSCV
Osmia (Allosmia) melanura Morawitz, 1871	Julfa, Gazanchi, 39°13′N, 45°41′E, 1300 m	15.VI.2019	1		M. Proshchalykin, Kh. Aliyev, M. Maharramov	FSCV		Identified by A. Müller, not seen by one of the authors (A. Fateryga)
Osmia (Allosmia) melanura Morawitz, 1871	Julfa, Milakh, 39°15′N, 45°43′E, 1430 m	15.VI.2019	1		M. Proshchalykin, Kh. Aliyev, M. Maharramov	FSCV		Identified by A. Müller, not seen by one of the authors (A. Fateryga)
Osmia (Allosmia) melanura Morawitz, 1871	Julfa, Teyvaz, 39°15′N, 45°46′E, 1645 m	15.VI.2019	1		M. Proshchalykin, Kh. Aliyev, M. Maharramov	FSCV		Identified by A. Müller, not seen by one of the authors (A. Fateryga)
Osmia (Allosmia) rufohirta Latreille, 1811	Julfa, Gazanchi, 39°13′N, 45°41′E, 1300 m	15.VI.2019	1		M. Proshchalykin, Kh. Aliyev, M. Maharramov	ETHZ		Identified by A. Müller, not seen by one of the authors (A. Fateryga)
Osmia (Allosmia) rufohirta Latreille, 1811	Shakhbuz, Kulus, 39°21ʹ56ʺN, 45°40ʹ54ʺE, 1620 m	23.V.2025	1		M. Proshchalykin, M. Maharramov	FSCV
Osmia (Erythrosmia) andrenoides Spinola, 1808	Babek, Payiz, 39°26ʹ06ʺN, 45°22ʹ56ʺE, 1230 m	20.V.2025	1		M. Proshchalykin, M. Maharramov	FSCV
Osmia (Erythrosmia) andrenoides Spinola, 1808	Babek, Payiz, 39°26ʹ06ʺN, 45°22ʹ56ʺE, 1230 m	25.VI.2024	1	4	M. Proshchalykin, M. Maharramov	FSCV
Osmia (Erythrosmia) andrenoides Spinola, 1808	Babek, Payiz, 39°26ʹ06ʺN, 45°22ʹ56ʺE, 1230 m	28.VI.2024		2	M. Proshchalykin, M. Maharramov	FSCV
Osmia (Erythrosmia) andrenoides Spinola, 1808	Julfa, Arafsa, Kharinadara, 39°19′56″N, 45°48′01″E	30.V.2022	1		M. Maharramov	FSCV
Osmia (Erythrosmia) andrenoides Spinola, 1808	Julfa, Gazanchi, 39°13′N, 45°41′E, 1300 m	15.VI.2019		1	M. Proshchalykin, Kh. Aliyev, M. Maharramov	FSCV		Identified by A. Müller, not seen by one of the authors (A. Fateryga)
Osmia (Erythrosmia) andrenoides Spinola, 1808	Ordubad, Bilav, 39°02ʹ43ʺN, 45°49ʹ07ʺE, 1050 m	26.VI.2024	1		M. Proshchalykin, M. Maharramov	FSCV
Osmia (Erythrosmia) andrenoides Spinola, 1808	Ordubad, Kotam, 38°53ʹ24,74ʺN 46°03ʹ26,76ʺE 648 m	21.IV.2021		1	M. Maharramov	FSCV
Osmia (Erythrosmia) andrenoides Spinola, 1808	Ordubad, Nurgut, 39°13′N, 45°53′E, 1900 m	29.VII.2018	1		M. Proshchalykin, Kh. Aliyev, M. Maharramov	FSCV		Identified by A. Müller, not seen by one of the authors (A. Fateryga)
Osmia (Erythrosmia) andrenoides Spinola, 1808	Shakhbuz, 4 km SE Kechili, 39°20′N, 45°45′E, 2300 m	21.VII.2018	1		M. Proshchalykin, Kh. Aliyev, M. Maharramov	FSCV		Identified by A. Müller, not seen by one of the authors (A. Fateryga)
Osmia (Erythrosmia) andrenoides Spinola, 1808	Shakhbuz, Badamli, 39°28ʹ05ʺN, 45°33ʹ00ʺE, 1290 m	17.VI.2024	1		M. Proshchalykin, M. Maharramov	FSCV
Osmia (Erythrosmia) andrenoides Spinola, 1808	Shakhbuz, Kechili	14.VII.2019	2		M. Maharramov	FSCV
Osmia (Erythrosmia) andrenoides Spinola, 1808	Shakhbuz, Kechili	23.VI.2019	1		M. Maharramov	FSCV
Osmia (Erythrosmia) andrenoides Spinola, 1808	Sharur, Akhura, 39°33′N, 45°13′E, 1640 m	13.VI.2019	1		M. Proshchalykin, Kh. Aliyev, M. Maharramov	FSCV		Identified by A. Müller, not seen by one of the authors (A. Fateryga)
Osmia (Erythrosmia) andrenoides Spinola, 1808	Sharur, Shahbulag, 39°38ʹ57ʺN, 45°08ʹ12ʺE, 1210 m	26.V.2025	1		M. Proshchalykin, M. Maharramov	FSCV
Osmia (Erythrosmia) andrenoides Spinola, 1808	Sharur, Shahbulag, 39°38ʹ57ʺN, 45°08ʹ12ʺE, 1210 m	29.VI.2024	1	7	M. Proshchalykin, M. Maharramov	FSCV
Osmia (Helicosmia) aeruginosa Warncke, 1988	Babek, 3 km NE Sirab, 39°18′N, 45°32′E, 1250 m	12.VI.2019	1		M. Proshchalykin, Kh. Aliyev, M. Maharramov	ETHZ		Identified by A. Müller, not seen by one of the authors (A. Fateryga)
Osmia (Helicosmia) aurulenta Panzer, 1799	Sharur, Shahbulag, 39°38ʹ57ʺN, 45°08ʹ12ʺE, 1210 m	26.V.2025	12		M. Proshchalykin, M. Maharramov	FSCV
Osmia (Helicosmia) breviata Warncke, 1988	Shakhbuz, Kechili, 39°22′N, 45°43′E, 1800 m	12.VII.2019	1		M. Maharramov	CAFK
Osmia (Helicosmia) caerulescens (Linnaeus, 1758)	Babek, Shikhmakhmud	1.VI.2020	1		M. Maharramov	FSCV
Osmia (Helicosmia) caerulescens (Linnaeus, 1758)	Babek, Shikhmakhmud, 39°15′N, 45°25′E, 940 m	24.VI.2021	1		M. Maharramov	FSCV
Osmia (Helicosmia) caerulescens (Linnaeus, 1758)	Julfa, Gazanchi, 39°13′N, 45°41′E, 1300 m	27.VII.2018		1	M. Proshchalykin, Kh. Aliyev, M. Maharramov	FSCV		Identified by A. Müller, not seen by one of the authors (A. Fateryga)
Osmia (Helicosmia) caerulescens (Linnaeus, 1758)	Julfa, Goydara, 39°09′N, 45°40′E, 1150 m	26.VII.2018	1		M. Proshchalykin, Kh. Aliyev, M. Maharramov	FSCV		Identified by A. Müller, not seen by one of the authors (A. Fateryga)
Osmia (Helicosmia) caerulescens (Linnaeus, 1758)	Julfa, Gulistan, 38°58′N, 45°36′E, 740 m	16.VI.2019		1	M. Proshchalykin, Kh. Aliyev, M. Maharramov	FSCV		Identified by A. Müller, not seen by one of the authors (A. Fateryga)
Osmia (Helicosmia) caerulescens (Linnaeus, 1758)	Julfa, Gyoynuk, 39°07′N, 45°31′E, 900 m	1.VI.2006	1		M. Maharramov	IZAB		Identified by A. Müller, not seen by one of the authors (A. Fateryga)
Osmia (Helicosmia) caerulescens (Linnaeus, 1758)	Julfa, Milakh, 39°15′N, 45°43′E, 1430 m	15.VI.2019	1		M. Proshchalykin, Kh. Aliyev, M. Maharramov	FSCV		Identified by A. Müller, not seen by one of the authors (A. Fateryga)
Osmia (Helicosmia) caerulescens (Linnaeus, 1758)	Julfa, Milakh, 39°15′N, 45°43′E, 1430 m	27.VII.2018		1	M. Proshchalykin, Kh. Aliyev, M. Maharramov	FSCV		Identified by A. Müller, not seen by one of the authors (A. Fateryga)
Osmia (Helicosmia) caerulescens (Linnaeus, 1758)	Nakhchivan, 39°13′N, 45°24′E, 905 m	17–18.VI.2019		4	M. Proshchalykin, Kh. Aliyev, M. Maharramov	FSCV		Identified by A. Müller, not seen by one of the authors (A. Fateryga)
Osmia (Helicosmia) caerulescens (Linnaeus, 1758)	Ordubad, 38°54ʹN, 46°01ʹE, 850 m	26.VIII.1996	1		S. Hacryeva	IZAB		Identified by A. Müller, not seen by one of the authors (A. Fateryga)
Osmia (Helicosmia) caerulescens (Linnaeus, 1758)	Ordubad, Kotam, 38°53ʹ25ʺN, 46°03ʹ27ʺE, 648 m	21.IV.2021	7		M. Maharramov	FSCV
Osmia (Helicosmia) caerulescens (Linnaeus, 1758)	Ordubad, Nyusnyus, 38°57′N, 46°01′E, 1360 m	26.V.1980		1	Kh. Aliyev	IZAB		Identified by A. Müller, not seen by one of the authors (A. Fateryga)
Osmia (Helicosmia) caerulescens (Linnaeus, 1758)	Shakhbuz, Bichenek, 39°31′N, 45°46′E, 2000 m	23.VII.2018		1	M. Proshchalykin, Kh. Aliyev, M. Maharramov	FSCV
Osmia (Helicosmia) caerulescens (Linnaeus, 1758)	Shakhbuz, Kechili	14.VII.2019	3		M. Maharramov	FSCV
Osmia (Helicosmia) caerulescens (Linnaeus, 1758)	Shakhbuz, Kechili	21.VII.2019		1	M. Maharramov	FSCV
Osmia (Helicosmia) caerulescens (Linnaeus, 1758)	Sharur, Shahbulag, 39°38ʹ57ʺN, 45°08ʹ12ʺE, 1210 m	26.V.2025	2		M. Proshchalykin, M. Maharramov	FSCV
Osmia (Helicosmia) caerulescens (Linnaeus, 1758)	Sharur, Shahbulag, 39°38ʹ57ʺN, 45°08ʹ12ʺE, 1210 m	29.VI.2024	1		M. Proshchalykin, M. Maharramov	FSCV
Osmia (Helicosmia) cinerea Warncke, 1988	Babek, Payiz, 39°26ʹ06ʺN, 45°22ʹ56ʺE, 1230 m	20.V.2025	2		M. Proshchalykin, M. Maharramov	FSCV
Osmia (Helicosmia) cinerea Warncke, 1988	Ordubad, Aghdara, 39°06′N, 45°54′E, 2000 m	17.VI.2019	1		M. Proshchalykin, Kh. Aliyev, M. Maharramov	ETHZ		Identified by A. Müller, not seen by one of the authors (A. Fateryga)
Osmia (Helicosmia) clypearis acuta Warncke, 1988	Julfa, Daridagh-2, 39°03ʹ58ʺN, 45°37ʹ35ʺE, 1100 m	29.V.2025	1		M. Proshchalykin, M. Maharramov	FSCV
Osmia (Helicosmia) clypearis acuta Warncke, 1988	Sharur, Shahbulag, 39°38ʹ57ʺN, 45°08ʹ12ʺE, 1210 m	26.V.2025	1		M. Proshchalykin, M. Maharramov	FSCV
Osmia (Helicosmia) clypearis acuta Warncke, 1988	Sharur, Shahbulag, 39°38ʹ57ʺN, 45°08ʹ12ʺE, 1210 m	26.V.2025	2		M. Proshchalykin, M. Maharramov	CAFK
Osmia (Helicosmia) dimidiata Morawitz, 1870	Babek, Nahajir, 39°14′45″N, 45°35′55″E, 1163 m	13.VI.2018	1		M. Maharramov	FSCV		Identified by A. Müller, not seen by one of the authors (A. Fateryga)
Osmia (Helicosmia) dimidiata Morawitz, 1870	Babek, Yukhari Buzgov, 39°31′N, 45°22′E, 1720 m	11.VI.2019		1	M. Proshchalykin, Kh. Aliyev, M. Maharramov	FSCV		Identified by A. Müller, not seen by one of the authors (A. Fateryga)
Osmia (Helicosmia) dimidiata Morawitz, 1870	Kengerli, Chalkhangala, Gizmizidash	25.VI.2020	2		M. Maharramov	FSCV
Osmia (Helicosmia) dimidiata Morawitz, 1870	Ordubad, Bist, 39°08ʹ27ʺN, 45°52ʹ54ʺE, 1550 m	16.VI.2021	2	2	M. Maharramov	FSCV
Osmia (Helicosmia) dimidiata Morawitz, 1870	Ordubad, Kotam, 38°53ʹ25ʺN, 46°03ʹ14ʺE, 700 m	30.V.2025		1	M. Proshchalykin, M. Maharramov	FSCV
Osmia (Helicosmia) dimidiata Morawitz, 1870	Shakhbuz, 4 km SE Kechili, 39°20′N, 45°45′E, 2300 m	21.VII.2018	1		M. Proshchalykin, Kh. Aliyev, M. Maharramov	FSCV		Identified by A. Müller, not seen by one of the authors (A. Fateryga)
Osmia (Helicosmia) dimidiata Morawitz, 1870	Shakhbuz, Badamli, 39°28ʹ05ʺN, 45°33ʹ00ʺE, 1290 m	17.VI.2024	1		M. Proshchalykin, M. Maharramov	FSCV
Osmia (Helicosmia) dimidiata Morawitz, 1870	Shakhbuz, Zarnatun, 39°28ʹ42ʺN, 45°43ʹ53ʺE, 1550 m	21.VI.2024	6		M. Proshchalykin, M. Maharramov	FSCV
Osmia (Helicosmia) dimidiata Morawitz, 1870	Sharur, Akhura, 39°33′N, 45°13′E, 1640 m	13.VI.2019	3	1	M. Proshchalykin, Kh. Aliyev, M. Maharramov	FSCV		Identified by A. Müller, not seen by one of the authors (A. Fateryga)
Osmia (Helicosmia) dimidiata Morawitz, 1870	Sharur, Shahbulag, 39°38ʹ57ʺN, 45°08ʹ12ʺE, 1210 m	26.V.2025	3	1	M. Proshchalykin, M. Maharramov	FSCV
Osmia (Helicosmia) dives Mocsary, 1877	Julfa, Bayahmad, 39°15′N, 45°52′E, 2180 m	27.VII.2018	1		M. Proshchalykin, Kh. Aliyev, M. Maharramov	CAFK
Osmia (Helicosmia) dives Mocsary, 1877	Ordubad, Aghdara, 39°06′N, 45°54′E, 2000 m	28.VII.2018	1		M. Proshchalykin, Kh. Aliyev, M. Maharramov	FSCV		Identified by A. Müller, not seen by one of the authors (A. Fateryga)
Osmia (Helicosmia) dives Mocsary, 1877	Ordubad, Nurgut, 39°13′N, 45°53′E, 1900 m	29.VII.2018	1		M. Proshchalykin, Kh. Aliyev, M. Maharramov	FSCV		Identified by A. Müller, not seen by one of the authors (A. Fateryga)
Osmia (Helicosmia) dives Mocsary, 1877	Shakhbuz, 4 km SE Kechili, 39°20′N, 45°45′E, 2300 m	21.VII.2018	1		M. Proshchalykin, Kh. Aliyev, M. Maharramov	FSCV		Identified by A. Müller, not seen by one of the authors (A. Fateryga)
Osmia (Helicosmia) dives Mocsary, 1877	Shakhbuz, Kulus, 39°21ʹ56ʺN, 45°40ʹ54ʺE, 1620 m	23.V.2025	1	2	M. Proshchalykin, M. Maharramov	FSCV
Osmia (Helicosmia) dives Mocsary, 1877	Shakhbuz, Kulus, 39°21ʹ56ʺN, 45°40ʹ54ʺE, 1620 m	28.V.2025		1	M. Proshchalykin, M. Maharramov	CAFK
Osmia (Helicosmia) dives Mocsary, 1877	Shakhbuz, Zarnatun, 39°28ʹ42ʺN, 45°43ʹ53ʺE, 1550 m	21.VI.2024	2		M. Proshchalykin, M. Maharramov	FSCV
Osmia (Helicosmia) dives Mocsary, 1877	Shakhbuz, Zarnatun, 39°31′N, 45°46′E, 1550 m	24–25.VII.2018	1		M. Proshchalykin, Kh. Aliyev, M. Maharramov	ETHZ		Identified by A. Müller, not seen by one of the authors (A. Fateryga)
Osmia (Helicosmia) dives Mocsary, 1877	Shakhbuz, Zarnatun, 39°31′N, 45°46′E, 1550 m	24–25.VII.2018	3		M. Proshchalykin, Kh. Aliyev, M. Maharramov	FSCV		Identified by A. Müller, not seen by one of the authors (A. Fateryga)
Osmia (Helicosmia) dives Mocsary, 1877	Shakhbuz, Zarnatun, 39°31′N, 45°46′E, 1550 m	25.VII.2018	1		M. Proshchalykin, Kh. Aliyev, M. Maharramov	FSCV
Osmia (Helicosmia) labialis Pérez, 1879	Shakhbuz, 4 km SE Kechili, 39°20′N, 45°45′E, 2300 m	21.VII.2018	2		M. Proshchalykin, Kh. Aliyev, M. Maharramov	FSCV		Identified by A. Müller, not seen by one of the authors (A. Fateryga)
Osmia (Helicosmia) leaiana (Kirby, 1802)	Ordubad, Bist, 39°08ʹ27ʺN, 45°52ʹ54ʺE, 1550 m	16.VI.2021	1		M. Maharramov	FSCV
Osmia (Helicosmia) leaiana (Kirby, 1802)	Shakhbuz, Bichenek, 39°31′N, 45°46′E, 2000 m	23.VII.2018	2		M. Proshchalykin, Kh. Aliyev, M. Maharramov	FSCV		Identified by A. Müller, not seen by one of the authors (A. Fateryga)
Osmia (Helicosmia) melanogaster Spinola, 1808	Araks, Dzhevadskiy Uezd	1.VI–1.VII.1909	1	2	Babadzhanidi	ZISP		Identified by A. Müller, not seen by one of the authors (A. Fateryga)
Osmia (Helicosmia) melanogaster Spinola, 1808	Babek, Gahab, 39°15′N, 45°31′E, 1045 m	12.VI.2019	5		M. Proshchalykin, Kh. Aliyev, M. Maharramov	FSCV		Identified by A. Müller, not seen by one of the authors (A. Fateryga)
Osmia (Helicosmia) melanogaster Spinola, 1808	Babek, Payiz, 39°26ʹ06ʺN, 45°22ʹ56ʺE, 1230 m	25.VI.2024	2		M. Proshchalykin, M. Maharramov	FSCV
Osmia (Helicosmia) melanogaster Spinola, 1808	Babek, Yukhari Buzgov, 39°31′N, 45°22′E, 1720 m	11.VI.2019	1		M. Proshchalykin, Kh. Aliyev, M. Maharramov	FSCV		Identified by A. Müller, not seen by one of the authors (A. Fateryga)
Osmia (Helicosmia) melanogaster Spinola, 1808	Julfa, Daridagh-2, 39°03ʹ58ʺN, 45°37ʹ35ʺE, 1100 m	30.V.2025		1	M. Proshchalykin, M. Maharramov	FSCV
Osmia (Helicosmia) melanogaster Spinola, 1808	Julfa, Lakatagh, 39°17′47″N, 45°50′58″E, 1800 m	5.VII.2022		1	M. Maharramov	FSCV
Osmia (Helicosmia) melanogaster Spinola, 1808	Julfa, Lakatagh, 39°17ʹ38ʺN, 45°50ʹ14ʺE, 1760 m	24.VI.2024		2	M. Proshchalykin, M. Maharramov	FSCV
Osmia (Helicosmia) melanogaster Spinola, 1808	Julfa, Milakh, 39°15′N, 45°43′E, 1430 m	15.VI.2019	1		M. Proshchalykin, Kh. Aliyev, M. Maharramov	FSCV		Identified by A. Müller, not seen by one of the authors (A. Fateryga)
Osmia (Helicosmia) melanogaster Spinola, 1808	Ordubad, Aghdara, 39°06′N, 45°54′E, 2000 m	17.VI.2019	3		M. Proshchalykin, Kh. Aliyev, M. Maharramov	FSCV		Identified by A. Müller, not seen by one of the authors (A. Fateryga)
Osmia (Helicosmia) melanogaster Spinola, 1808	Ordubad, Anagut, 38°58ʹ29,59ʺN 45°56ʹ53,59ʺE 1250 m	9.VI.2021	1		M. Maharramov	FSCV
Osmia (Helicosmia) melanogaster Spinola, 1808	Ordubad, Bilav, 39°02ʹ43ʺN, 45°49ʹ07ʺE, 1050 m	29.V.2025	3	2	M. Proshchalykin, M. Maharramov	FSCV
Osmia (Helicosmia) melanogaster Spinola, 1808	Ordubad, Bilav-2, 39°05ʹ18ʺN, 45°51ʹ11ʺE, 1220 m	26.VI.2024	1		M. Proshchalykin, M. Maharramov	FSCV
Osmia (Helicosmia) melanogaster Spinola, 1808	Ordubad, Bist, 39°08ʹ27ʺN, 45°52ʹ54ʺE, 1550 m	16.VI.2021	1	1	M. Maharramov	FSCV
Osmia (Helicosmia) melanogaster Spinola, 1808	Ordubad, Bist, 39°08ʹN, 45°52ʹE, 1500 m	25.VI.2007	1		M. Maharramov	IZAB		Identified by A. Müller, not seen by one of the authors (A. Fateryga)
Osmia (Helicosmia) melanogaster Spinola, 1808	Ordubad, Channab, 38°58ʹ48ʺN, 45°53ʹ11ʺE, 1037 m	19.V.2021		1	M. Maharramov	FSCV
Osmia (Helicosmia) melanogaster Spinola, 1808	Ordubad, Keleki, 39°00ʹ03ʺN, 45°58ʹ56ʺE, 1550 m	24.V.2025		2	M. Proshchalykin, M. Maharramov	FSCV
Osmia (Helicosmia) melanogaster Spinola, 1808	Ordubad, Kotam, 38°53ʹ25ʺN, 46°03ʹ14ʺE, 700 m	30.V.2025	5		M. Proshchalykin, M. Maharramov	FSCV
Osmia (Helicosmia) melanogaster Spinola, 1808	Ordubad, Kotam, 38°53ʹ25ʺN, 46°03ʹ27ʺE, 648 m	21.IV.2021		1	M. Maharramov	FSCV
Osmia (Helicosmia) melanogaster Spinola, 1808	Ordubad, Kotam, 38°53ʹ25ʺN, 46°03ʹ27ʺE, 700 m	31.V.2022	1		M. Maharramov	FSCV
Osmia (Helicosmia) melanogaster Spinola, 1808	Ordubad, Mazra, 39°03ʹ25ʺN, 45°55ʹ30ʺE, 1615 m	16.VI.2024	4		M. Proshchalykin, M. Maharramov	FSCV
Osmia (Helicosmia) melanogaster Spinola, 1808	Ordubad, Ustupu, 39°02ʹ44ʺN, 45°54ʹ46ʺE, 1495 m	16.VI.2024	2		M. Proshchalykin, M. Maharramov	FSCV
Osmia (Helicosmia) melanogaster Spinola, 1808	Shakhbuz, Badamli, 39°28ʹ05ʺN, 45°33ʹ00ʺE, 1290 m	17.VI.2024	2		M. Proshchalykin, M. Maharramov	FSCV
Osmia (Helicosmia) melanogaster Spinola, 1808	Shakhbuz, Gomur, 39°27′N, 45°44′E, 1790 m	18.VI.2019	1		M. Proshchalykin, Kh. Aliyev, M. Maharramov	FSCV		Identified by A. Müller, not seen by one of the authors (A. Fateryga)
Osmia (Helicosmia) melanogaster Spinola, 1808	Shakhbuz, Kechili, 39°22ʹN, 45°43ʹE, 1800 m	19.VI.2019	2		M. Proshchalykin, Kh. Aliyev, M. Maharramov	FSCV		Identified by A. Müller, not seen by one of the authors (A. Fateryga)
Osmia (Helicosmia) melanogaster Spinola, 1808	Shakhbuz, Kulus, 39°21ʹ56ʺN, 45°40ʹ54ʺE, 1620 m	18.VI.2024	3		M. Proshchalykin, M. Maharramov	FSCV
Osmia (Helicosmia) melanogaster Spinola, 1808	Shakhbuz, Kulus, 39°21ʹ56ʺN, 45°40ʹ54ʺE, 1620 m	23.V.2025		4	M. Proshchalykin, M. Maharramov	FSCV
Osmia (Helicosmia) melanogaster Spinola, 1808	Shakhbuz, Kulus, 39°21ʹ56ʺN, 45°40ʹ54ʺE, 1620 m	28.V.2025		1	M. Proshchalykin, M. Maharramov	FSCV
Osmia (Helicosmia) melanogaster Spinola, 1808	Sharur, Akhura, 39°33′N, 45°13′E, 1640 m	13.VI.2019	14		M. Proshchalykin, Kh. Aliyev, M. Maharramov	FSCV		Identified by A. Müller, not seen by one of the authors (A. Fateryga)
Osmia (Helicosmia) melanogaster Spinola, 1808	Sharur, Shahbulag, 39°38ʹ57ʺN, 45°08ʹ12ʺE, 1210 m	26.V.2025	6	6	M. Proshchalykin, M. Maharramov	FSCV
Osmia (Helicosmia) niveata (Fabricius, 1804)	Araks, Dzhevadskiy Uezd	1.VI–1.VII.1909	1		Babadzhanidi	ZISP		Identified by A. Müller, not seen by one of the authors (A. Fateryga)
Osmia (Helicosmia) niveata (Fabricius, 1804)	Babek, Yukhari Buzgov, 39°31′N, 45°22′E, 1720 m	11.VI.2019		1	M. Proshchalykin, Kh. Aliyev, M. Maharramov	FSCV		Identified by A. Müller, not seen by one of the authors (A. Fateryga)
Osmia (Helicosmia) saxatilis Warncke, 1988	Sharur, Akhura, 39°33′N, 45°13′E, 1640 m	13.VI.2019	1		M. Proshchalykin, Kh. Aliyev, M. Maharramov	ETHZ		Identified by A. Müller, not seen by one of the authors (A. Fateryga)
Osmia (Helicosmia) signata Erichson, 1835	Babek, Shikhmakhmud, 39°15′N, 45°25′E, 940 m	24.VI.2021		1	M. Maharramov	FSCV
Osmia (Helicosmia) signata Erichson, 1835	Julfa, 9 km N Julfa, 39°02′N, 45°36′E, 900 m	16.VI.2019		1	M. Proshchalykin, Kh. Aliyev, M. Maharramov	FSCV		Identified by A. Müller, not seen by one of the authors (A. Fateryga)
Osmia (Helicosmia) signata Erichson, 1835	Julfa, Daridagh-2, 39°03ʹ58ʺN, 45°37ʹ35ʺE, 1100 m	24.V.2025		1	M. Proshchalykin, M. Maharramov	FSCV
Osmia (Helicosmia) signata Erichson, 1835	Kengerli, Chalkhangala, 39°26ʹ58ʺN, 45°15ʹ51ʺE, 1440 m	26.V.2025		1	M. Proshchalykin, M. Maharramov	FSCV
Osmia (Helicosmia) signata Erichson, 1835	Shakhbuz, Zarnatun, 39°28ʹ42ʺN, 45°43ʹ53ʺE, 1550 m	21.VI.2024	1		M. Proshchalykin, M. Maharramov	FSCV
Osmia (Helicosmia) signata Erichson, 1835	Shakhbuz, Zarnatun, 39°31′N, 45°46′E, 1550 m	24–25.VII.2018	1	1	M. Proshchalykin, Kh. Aliyev, M. Maharramov	FSCV		Identified by A. Müller, not seen by one of the authors (A. Fateryga)
Osmia (Helicosmia) signata Erichson, 1835	Sharur, Akhura, 39°33′N, 45°13′E, 1640 m	13.VI.2019		1	M. Proshchalykin, Kh. Aliyev, M. Maharramov	FSCV		Identified by A. Müller, not seen by one of the authors (A. Fateryga)
Osmia (Helicosmia) subcornuta Morawitz, 1875	Julfa, Daridagh-2, 39°03ʹ58ʺN, 45°37ʹ35ʺE, 1100 m	27.V.2025	1		M. Proshchalykin, M. Maharramov	FSCV
Osmia (Helicosmia) subcornuta Morawitz, 1875	Ordubad, Bilav, 39°04′N, 45°52′E, 1460 m	27.IV.2012		1	Kh. Aliyev	IZAB		Identified by A. Müller, not seen by one of the authors (A. Fateryga)
Osmia (Helicosmia) subcornuta Morawitz, 1875	Ordubad, Channab, 38°58ʹ48ʺN, 45°53ʹ11ʺE, 1037 m	19.V.2021	1		M. Maharramov	CAFK
Osmia (Helicosmia) subcornuta Morawitz, 1875	Ordubad, Kotam, 38°53ʹ25ʺN, 46°03ʹ27ʺE, 700 m	31.V.2022		1	M. Maharramov	CAFK
Osmia (Helicosmia) subcornuta Morawitz, 1875	Shakhbuz, Kulus, 39°21ʹ56ʺN, 45°40ʹ54ʺE, 1620 m	23.V.2025	1		M. Proshchalykin, M. Maharramov	FSCV
Osmia (Helicosmia) sp.	Babek, Yukhari Buzgov, 39°31′N, 45°22′E, 1720 m	11.VI.2019		4	M. Proshchalykin, Kh. Aliyev, M. Maharramov	FSCV		Identified by A. Müller, not seen by one of the authors (A. Fateryga)
Osmia (Helicosmia) sp.	Ordubad, Aghdara, 39°06′N, 45°54′E, 2000 m	17.VI.2019		2	M. Proshchalykin, Kh. Aliyev, M. Maharramov	FSCV		Identified by A. Müller, not seen by one of the authors (A. Fateryga)
Osmia (Helicosmia) sp.	Shakhbuz, Kechili, 39°22ʹN, 45°43ʹE, 1800 m	19.VI.2019		1	M. Proshchalykin, Kh. Aliyev, M. Maharramov	FSCV		Identified by A. Müller, not seen by one of the authors (A. Fateryga)
Osmia (Helicosmia) sp.	Shakhbuz, Zarnatun, 39°31′N, 45°46′E, 1550 m	24–25.VII.2018	1		M. Proshchalykin, Kh. Aliyev, M. Maharramov	ETHZ
Osmia (Helicosmia) sp.	Sharur, Akhura, 39°33′N, 45°13′E, 1640 m	13.VI.2019		1	M. Proshchalykin, Kh. Aliyev, M. Maharramov	FSCV		Identified by A. Müller, not seen by one of the authors (A. Fateryga)
Osmia (Hemiosmia) difficilis Morawitz, 1875	Babek, Goynuk, 39°18′N, 45°40′E, 1680 m	12.VI.2019	1		M. Proshchalykin, Kh. Aliyev, M. Maharramov	FSCV		Identified by A. Müller, not seen by one of the authors (A. Fateryga)
Osmia (Hemiosmia) difficilis Morawitz, 1875	Shakhbuz, 4 km SE Kechili, 39°20′N, 45°45′E, 2300 m	21.VII.2018	1		M. Proshchalykin, Kh. Aliyev, M. Maharramov	FSCV		Identified by A. Müller, not seen by one of the authors (A. Fateryga)
Osmia (Hemiosmia) difficilis Morawitz, 1875	Shakhbuz, Kulus, 39°21ʹ56ʺN, 45°40ʹ54ʺE, 1620 m	28.V.2025		1	M. Proshchalykin, M. Maharramov	FSCV
Osmia (Hoplosmia) bidentata Morawitz, 1876	Babek, Gahab, 39°15′N, 45°31′E, 1045 m	12.VI.2019	2	4	M. Proshchalykin, Kh. Aliyev, M. Maharramov	FSCV		Identified by A. Müller, not seen by one of the authors (A. Fateryga)
Osmia (Hoplosmia) bidentata Morawitz, 1876	Julfa, Milakh, 39°15′N, 45°43′E, 1430 m	27.VII.2018	2	1	M. Proshchalykin, Kh. Aliyev, M. Maharramov	FSCV		Identified by A. Müller, not seen by one of the authors (A. Fateryga)
Osmia (Hoplosmia) bidentata Morawitz, 1876	Nakhchivan, 39°13′N, 45°24′E, 905 m	17.VI.2009		1	M. Maharramov	IZAB		Identified by A. Müller, not seen by one of the authors (A. Fateryga)
Osmia (Hoplosmia) bidentata Morawitz, 1876	Ordubad, Aghdara, 39°06′N, 45°54′E, 2000 m	28.VII.2018	1	1	M. Proshchalykin, Kh. Aliyev, M. Maharramov	FSCV		Identified by A. Müller, not seen by one of the authors (A. Fateryga)
Osmia (Hoplosmia) bidentata Morawitz, 1876	Ordubad, Bist, 39°08ʹ27ʺN, 45°52ʹ54ʺE, 1550 m	16.VI.2021	1		M. Maharramov	FSCV
Osmia (Hoplosmia) bidentata Morawitz, 1876	Ordubad, Nurgut, 39°13′N, 45°53′E, 1900 m	29.VII.2018	1	3	M. Proshchalykin, Kh. Aliyev, M. Maharramov	FSCV		Identified by A. Müller, not seen by one of the authors (A. Fateryga)
Osmia (Hoplosmia) bidentata Morawitz, 1876	Shakhbuz, Kechili, 39°22′N, 45°43′E, 1800 m	12.VII.2022		1	M. Maharramov	FSCV
Osmia (Hoplosmia) bidentata Morawitz, 1876	Sharur, Akhura, 39°33′N, 45°13′E, 1640 m	13.VI.2019		2	M. Proshchalykin, Kh. Aliyev, M. Maharramov	FSCV		Identified by A. Müller, not seen by one of the authors (A. Fateryga)
Osmia (Hoplosmia) bidentata Morawitz, 1876	Sharur, Shahbulag, 39°38ʹ57ʺN, 45°08ʹ12ʺE, 1210 m	29.VI.2024	1		M. Proshchalykin, M. Maharramov	FSCV
Osmia (Hoplosmia) distinguenda (Tkalců, 1974)	Julfa, Bayahmad, 39°15′N, 45°52′E, 2180 m	27.VII.2018	1		M. Proshchalykin, Kh. Aliyev, M. Maharramov	FSCV		Identified by A. Müller, not seen by one of the authors (A. Fateryga)
Osmia (Hoplosmia) ligurica Morawitz, 1868	Babek, Payiz, 39°26ʹ06ʺN, 45°22ʹ56ʺE, 1230 m	20.V.2025	1		M. Proshchalykin, M. Maharramov	FSCV
Osmia (Hoplosmia) ligurica Morawitz, 1868	Kengerli, Chalkhangala, 39°26ʹ58ʺN, 45°15ʹ51ʺE, 1440 m	19.VI.2024	1		M. Proshchalykin, M. Maharramov	CAFK
Osmia (Hoplosmia) ligurica Morawitz, 1868	Kengerli, Chalkhangala, 39°26ʹ58ʺN, 45°15ʹ51ʺE, 1440 m	26.V.2025	1		M. Proshchalykin, M. Maharramov	FSCV
Osmia (Hoplosmia) ligurica Morawitz, 1868	Ordubad, Ustupu, 39°02ʹ44ʺN, 45°54ʹ46ʺE, 1495 m	16.VI.2024	1		M. Proshchalykin, M. Maharramov	CAFK
Osmia (Hoplosmia) ligurica Morawitz, 1868	Shakhbuz, Kolani, 39°26ʹ51ʺN, 45°39ʹ13ʺE, 1330 m	28.V.2025	1		M. Proshchalykin, M. Maharramov	FSCV
Osmia (Hoplosmia) ligurica Morawitz, 1868	Shakhbuz, Kolani, 39°26ʹ51ʺN, 45°39ʹ13ʺE, 1330 m	28.V.2025		1	M. Proshchalykin, M. Maharramov	CAFK
Osmia (Hoplosmia) ligurica Morawitz, 1868	Shakhbuz, Kulus	14.VI.2020	1		M. Maharramov	CAFK
Osmia (Hoplosmia) ligurica Morawitz, 1868	Sharur, Akhura, 39°33′N, 45°13′E, 1640 m	13.VI.2019	1		M. Proshchalykin, Kh. Aliyev, M. Maharramov	ETHZ		Identified by A. Müller, not seen by one of the authors (A. Fateryga)
Osmia (Hoplosmia) ligurica Morawitz, 1868	Sharur, Akhura, 39°33′N, 45°13′E, 1640 m	13.VI.2019	4		M. Proshchalykin, Kh. Aliyev, M. Maharramov	FSCV		Identified by A. Müller, not seen by one of the authors (A. Fateryga)
Osmia (Hoplosmia) scutellaris Morawitz, 1868	Ordubad, Bist, 39°08ʹN, 45°52ʹE, 1500 m	25.VI.2007	1		M. Maharramov	IZAB		Identified by A. Müller, not seen by one of the authors (A. Fateryga)
Osmia (Hoplosmia) scutellaris Morawitz, 1868	Shakhbuz, Bichenek	3.VII.2019		1	M. Maharramov	FSCV
Osmia (Hoplosmia) scutellaris Morawitz, 1868	Shakhbuz, Kechili	23.VI.2019		4	M. Maharramov	FSCV
Osmia (Hoplosmia) scutellaris Morawitz, 1868	Shakhbuz, Kechili	26.VI.2020		1	M. Maharramov	FSCV
Osmia (Hoplosmia) scutellaris Morawitz, 1868	Shakhbuz, Kechili, 39°22′N, 45°43′E, 1800 m	12.VII.2022	1		M. Maharramov	FSCV
Osmia (Hoplosmia) scutellaris Morawitz, 1868	Shakhbuz, Kechili, 39°22ʹN, 45°43ʹE, 1800 m	14.VIII.2008	1		M. Maharramov	ETHZ		Identified by A. Müller, not seen by one of the authors (A. Fateryga)
Osmia (Metallinella) brevicornis (Fabricius, 1798)	Babek, 3 km NE Sirab, 39°18ʹ30ʺN, 45°32ʹ28ʺE, 1250 m	25.V.2025	1	1	M. Proshchalykin, M. Maharramov	FSCV
Osmia (Metallinella) brevicornis (Fabricius, 1798)	Babek, Nakhchivanchay	25.V.2018		1	M. Maharramov	FSCV		Identified by A. Müller, not seen by one of the authors (A. Fateryga)
Osmia (Metallinella) brevicornis (Fabricius, 1798)	Babek, Shikhmakhmud	1.VI.2020	7		M. Maharramov	FSCV
Osmia (Metallinella) brevicornis (Fabricius, 1798)	Margushevan near Terter	27.IV.1935	1		Veltishchev	ZISP		Identified by A. Müller, not seen by one of the authors (A. Fateryga)
Osmia (Metallinella) brevicornis (Fabricius, 1798)	Margushevan near Terter	4.V.1935	4		Veltishchev	ZISP		Identified by A. Müller, not seen by one of the authors (A. Fateryga)
Osmia (Metallinella) brevicornis (Fabricius, 1798)	Nakhchivan, 39°13′N, 45°24′E, 905 m	17.VI.2009	4		M. Maharramov	IZAB		Identified by A. Müller, not seen by one of the authors (A. Fateryga)
Osmia (Metallinella) brevicornis (Fabricius, 1798)	Nakhchivan, 39°13′N, 45°24′E, 905 m	30.IV.2012		1	Kh. Aliyev	IZAB		Identified by A. Müller, not seen by one of the authors (A. Fateryga)
Osmia (Metallinella) brevicornis (Fabricius, 1798)	Ordubad, Bilav, 39°02ʹ43ʺN, 45°49ʹ07ʺE, 1050 m	23.VI.2024	1		M. Proshchalykin, M. Maharramov	FSCV
Osmia (Metallinella) brevicornis (Fabricius, 1798)	Ordubad, Bilav, 39°02ʹ43ʺN, 45°49ʹ07ʺE, 1050 m	29.V.2025	1		M. Proshchalykin, M. Maharramov	FSCV
Osmia (Metallinella) brevicornis (Fabricius, 1798)	Ordubad, Bilav, 39°04′N, 45°52′E, 1460 m	20.IV.2006	1		M. Maharramov	IZAB		Identified by A. Müller, not seen by one of the authors (A. Fateryga)
Osmia (Metallinella) brevicornis (Fabricius, 1798)	Ordubad, Bilav, 39°13′N, 45°49′E, 1460 m	25.IV.2018	1		M. Maharramov	FSCV		Identified by A. Müller, not seen by one of the authors (A. Fateryga)
Osmia (Metallinella) brevicornis (Fabricius, 1798)	Ordubad, Channab, 38°58ʹ48ʺN, 45°53ʹ11ʺE, 1037 m	19.V.2021	1		M. Maharramov	FSCV
Osmia (Metallinella) brevicornis (Fabricius, 1798)	Ordubad, Kotam, 38°53ʹ25ʺN, 46°03ʹ14ʺE, 700 m	19.V.2025	1		M. Proshchalykin, M. Maharramov	FSCV
Osmia (Metallinella) brevicornis (Fabricius, 1798)	Ordubad, Kotam, 38°53ʹ25ʺN, 46°03ʹ14ʺE, 700 m	30.V.2025	2		M. Proshchalykin, M. Maharramov	FSCV
Osmia (Metallinella) brevicornis (Fabricius, 1798)	Ordubad, Kotam, 38°53ʹ25ʺN, 46°03ʹ27ʺE, 648 m	21.IV.2021	2	1	M. Maharramov	FSCV
Osmia (Metallinella) brevicornis (Fabricius, 1798)	Ordubad, Kotam, 38°53ʹ25ʺN, 46°03ʹ27ʺE, 700 m	31.V.2022	2		M. Maharramov	FSCV
Osmia (Metallinella) brevicornis (Fabricius, 1798)	Ordubad, Unus, 39°01ʹ18ʺN, 45°59ʹ30ʺE, 1680 m	22.VI.2024	1		M. Proshchalykin, M. Maharramov	FSCV
Osmia (Metallinella) brevicornis (Fabricius, 1798)	Paraga, NW Ordubad	26.VI.1933	1		Znoiko	ZISP		Identified by A. Müller, not seen by one of the authors (A. Fateryga)
Osmia (Metallinella) brevicornis (Fabricius, 1798)	Shakhbuz, Batabat, 39°32′N, 45°47′E, 2000 m	21.VI.2007		1	M. Maharramov	IZAB		Identified by A. Müller, not seen by one of the authors (A. Fateryga)
Osmia (Metallinella) brevicornis (Fabricius, 1798)	Shakhbuz, Kulus, 39°21ʹ56ʺN, 45°40ʹ54ʺE, 1620 m	23.V.2025	1		M. Proshchalykin, M. Maharramov	FSCV
Osmia (Metallinella) brevicornis (Fabricius, 1798)	Shakhbuz, Kulus, 39°21ʹ56ʺN, 45°40ʹ54ʺE, 1620 m	28.V.2025	1	3	M. Proshchalykin, M. Maharramov	FSCV
Osmia (Metallinella) brevicornis (Fabricius, 1798)	Sharur, Akhura, 39°33′N, 45°13′E, 1640 m	13.VI.2019	2		M. Proshchalykin, Kh. Aliyev, M. Maharramov	FSCV		Identified by A. Müller, not seen by one of the authors (A. Fateryga)
Osmia (Osmia) apicata Smith, 1853	Babek, Nahajir, 39°14ʹ37ʺN, 45°35ʹ37ʺE, 1175 m	25.V.2025		1	M. Proshchalykin, M. Maharramov	FSCV
Osmia (Osmia) apicata Smith, 1853	Babek, Payiz, 39°26ʹ06ʺN, 45°22ʹ56ʺE, 1230 m	20.V.2025	1	2	M. Proshchalykin, M. Maharramov	FSCV
Osmia (Osmia) apicata Smith, 1853	Julfa, 38°57′N, 45°37′E, 1700–2000 m	6.VI.2008	1		M. Maharramov	IZAB		Identified by A. Müller, not seen by one of the authors (A. Fateryga)
Osmia (Osmia) apicata Smith, 1853	Julfa, Arafsa, Kharinadara, 39°19′56″N, 45°48′01″E	18.V.2022	1		M. Maharramov	FSCV
Osmia (Osmia) apicata Smith, 1853	Julfa, Arafsa, Kharinadara, 39°19′56″N, 45°48′01″E	30.V.2022		1	M. Maharramov	FSCV
Osmia (Osmia) apicata Smith, 1853	Julfa, Milakh, 39°15′N, 45°43′E, 1430 m	15.VI.2019	1		M. Proshchalykin, Kh. Aliyev, M. Maharramov	FSCV		Identified by A. Müller, not seen by one of the authors (A. Fateryga)
Osmia (Osmia) apicata Smith, 1853	Ordubad, Bilav, 39°02ʹ43ʺN, 45°49ʹ07ʺE, 1050 m	22.V.2025		3	M. Proshchalykin, M. Maharramov	FSCV
Osmia (Osmia) apicata Smith, 1853	Ordubad, Bilav, 39°02ʹ43ʺN, 45°49ʹ07ʺE, 1050 m	27.V.2025		1	M. Proshchalykin, M. Maharramov	FSCV
Osmia (Osmia) apicata Smith, 1853	Ordubad, Bilav, 39°02ʹ43ʺN, 45°49ʹ07ʺE, 1050 m	29.V.2025	1	3	M. Proshchalykin, M. Maharramov	FSCV
Osmia (Osmia) apicata Smith, 1853	Ordubad, Bilav, 39°04′N, 45°52′E, 1460 m	19.VI.2019		7	M. Proshchalykin, Kh. Aliyev, M. Maharramov	FSCV		Identified by A. Müller, not seen by one of the authors (A. Fateryga)
Osmia (Osmia) apicata Smith, 1853	Ordubad, Unus, 39°01ʹ18ʺN, 45°59ʹ30ʺE, 1680 m	22.VI.2024	10		M. Proshchalykin, M. Maharramov	FSCV
Osmia (Osmia) apicata Smith, 1853	Ordubad, Unus, 39°01ʹ18ʺN, 45°59ʹ30ʺE, 1680 m	24.V.2025	3	24	M. Proshchalykin, M. Maharramov	FSCV
Osmia (Osmia) apicata Smith, 1853	Shakhbuz, Kolani, 39°26ʹ51ʺN, 45°39ʹ13ʺE, 1330 m	21.V.2025	1	3	M. Proshchalykin, M. Maharramov	FSCV
Osmia (Osmia) apicata Smith, 1853	Shakhbuz, Kolani, 39°26ʹ51ʺN, 45°39ʹ13ʺE, 1330 m	28.V.2025		1	M. Proshchalykin, M. Maharramov	FSCV
Osmia (Osmia) apicata Smith, 1853	Shakhbuz, Kulus, 39°21ʹ56ʺN, 45°40ʹ54ʺE, 1620 m	23.V.2025		3	M. Proshchalykin, M. Maharramov	FSCV
Osmia (Osmia) apicata Smith, 1853	Shakhbuz, Kulus, 39°21ʹ56ʺN, 45°40ʹ54ʺE, 1620 m	28.V.2025		1	M. Proshchalykin, M. Maharramov	FSCV
Osmia (Osmia) apicata Smith, 1853	Shakhbuz, Kulus-2, 39°21ʹ51ʺN, 45°37ʹ38ʺE, 1400 m	28.V.2025		1	M. Proshchalykin, M. Maharramov	FSCV
Osmia (Osmia) apicata Smith, 1853	Shakhbuz, Zarnatun, 39°31′N, 45°46′E, 1550 m	14.VI.2019	1	2	M. Proshchalykin, Kh. Aliyev, M. Maharramov	FSCV		Identified by A. Müller, not seen by one of the authors (A. Fateryga)
Osmia (Osmia) apicata Smith, 1853	Shakhbuz, Zarnatun, 39°31′N, 45°46′E, 1550 m	14.VI.2019	1		M. Proshchalykin, Kh. Aliyev, M. Maharramov	ETHZ		Identified by A. Müller, not seen by one of the authors (A. Fateryga)
Osmia (Osmia) apicata Smith, 1853	Sharur, Shahbulag, 39°38ʹ57ʺN, 45°08ʹ12ʺE, 1210 m	26.V.2025	1	4	M. Proshchalykin, M. Maharramov	FSCV
Osmia (Osmia) bicornis globosa (Scopoli, 1763)	Julfa, 38°57′N, 45°37′E, 1700–2000 m	6.VI.2008	1		M. Maharramov	IZAB		Identified by A. Müller, not seen by one of the authors (A. Fateryga)
Osmia (Osmia) bicornis globosa (Scopoli, 1763)	Julfa, Arafsa, Kharinadara, 39°19′56″N, 45°48′01″E	18.V.2022		1	M. Maharramov	FSCV
Osmia (Osmia) bicornis globosa (Scopoli, 1763)	Julfa, Arafsa, Kharinadara, 39°19′N, 45°48′E, 1900 m	15.V.2016	1	2	M. Maharramov	IZAB		Identified by A. Müller, not seen by one of the authors (A. Fateryga)
Osmia (Osmia) bicornis globosa (Scopoli, 1763)	Ordubad, Bilav, 39°04′N, 45°51′E, 1300 m	2.VI.2012	1		M. Maharramov	IZAB		Identified by A. Müller, not seen by one of the authors (A. Fateryga)
Osmia (Osmia) bicornis globosa (Scopoli, 1763)	Shakhbuz, Kuku, Dereboghaz, 39°32′50″N, 45°36′08″E	2.VI.2022		1	M. Maharramov	CAFK
Osmia (Osmia) bicornis globosa (Scopoli, 1763)	Sharur, Akhura, 39°33′N, 45°13′E, 1640 m	13.VI.2019	1		M. Proshchalykin, Kh. Aliyev, M. Maharramov	FSCV		Identified by A. Müller, not seen by one of the authors (A. Fateryga)
Osmia (Osmia) cerinthidis Morawitz, 1876	Babek, Nakhchivanchay	19.V.2016		1	M. Maharramov	IZAB		Identified by A. Müller, not seen by one of the authors (A. Fateryga)
Osmia (Osmia) cerinthidis Morawitz, 1876	Julfa, Arafsa, Kharinadara, 39°19′N, 45°48′E, 1900 m	15.V.2016		3	M. Maharramov	IZAB		Identified by A. Müller, not seen by one of the authors (A. Fateryga)
Osmia (Osmia) cerinthidis Morawitz, 1876	Ordubad, Aghdara, 39°06′N, 45°54′E, 2000 m	17.VI.2019	1		M. Proshchalykin, Kh. Aliyev, M. Maharramov	ETHZ		Identified by A. Müller, not seen by one of the authors (A. Fateryga)
Osmia (Osmia) cerinthidis Morawitz, 1876	Ordubad, Aghdara, 39°06′N, 45°54′E, 2000 m	17.VI.2019	1		M. Proshchalykin, Kh. Aliyev, M. Maharramov	FSCV		Identified by A. Müller, not seen by one of the authors (A. Fateryga)
Osmia (Osmia) cerinthidis Morawitz, 1876	Shakhbuz, Kulus, 39°21ʹ56ʺN, 45°40ʹ54ʺE, 1620 m	28.V.2025	2		M. Proshchalykin, M. Maharramov	FSCV
Osmia (Osmia) cornuta quasirufa Peters, 1978	Nakhchivan, 39°13′″N, 45°24′E	10.III.2018	3	1	M. Maharramov	FSCV		Identified by A. Müller, not seen by one of the authors (A. Fateryga)
Osmia (Osmia) cornuta quasirufa Peters, 1978	Ordubad, Bilav, 39°03ʹ04ʺN, 45°49ʹ16ʺE, 1050 m	28.IV.2021	1		M. Maharramov	CAFK
Osmia (Osmia) mustelina Gerstäcker, 1869	Ordubad	5.VI.1934		1	Kirshenbladt	ZISP		Identified by A. Müller, not seen by one of the authors (A. Fateryga)
Osmia (Osmia) mustelina Gerstäcker, 1869	Ordubad, Unus, 39°01ʹ18ʺN, 45°59ʹ30ʺE, 1680 m	22.VI.2024	1		M. Proshchalykin, M. Maharramov	FSCV
Osmia (Osmia) nigrohirta Friese, 1899	Kengerli, Chalkhangala, Girmizidash, 39°28ʹ34ʺN, 45°14ʹ18ʺE, 1900 m	19.VI.2024	1		M. Proshchalykin, M. Maharramov	CAFK
Osmia (Osmia) nigrohirta Friese, 1899	Ordubad, Aghdara, 39°06′N, 45°54′E, 2000 m	17.VI.2019	1		M. Proshchalykin, Kh. Aliyev, M. Maharramov	ETHZ		Identified by A. Müller, not seen by one of the authors (A. Fateryga)
Osmia (Osmia) nigrohirta Friese, 1899	Ordubad, Unus, 39°01ʹ18ʺN, 45°59ʹ30ʺE, 1680 m	22.VI.2024	1		M. Proshchalykin, M. Maharramov	CAFK
Osmia (Osmia) nigrohirta Friese, 1899	Sharur, Shahbulag, 39°38ʹ57ʺN, 45°08ʹ12ʺE, 1210 m	26.V.2025	16		M. Proshchalykin, M. Maharramov	FSCV
Osmia (Osmia) nigrohirta Friese, 1899	Sharur, Shahbulag, 39°38ʹ57ʺN, 45°08ʹ12ʺE, 1210 m	26.V.2025		1	M. Proshchalykin, M. Maharramov	CAFK
Osmia (Osmia) scheherazade Peters, 1978	Shakhbuz, Badamli, 39°28ʹ05ʺN, 45°33ʹ00ʺE, 1290 m	21.V.2025	1		M. Proshchalykin, M. Maharramov	FSCV
Osmia (Osmia) sp.	Julfa, Arafsa, Kharinadara, 39°19′N, 45°48′E, 1900 m	15.V.2016		2	M. Maharramov	IZAB		Identified by A. Müller, not seen by one of the authors (A. Fateryga)
Osmia (Pyrosmia) amathusica Mavromoustakis, 1937	Julfa, Daridagh, 39°30′32,09″N 45°37′00,08″E, 1015 m	26.V.2022	1		M. Maharramov	CAFK
Osmia (Pyrosmia) cephalotes longiceps Morawitz, 1876	Julfa, Milakh, 39°15′N, 45°43′E, 1430 m	15.VI.2019	1		M. Proshchalykin, Kh. Aliyev, M. Maharramov	FSCV		Identified by A. Müller, not seen by one of the authors (A. Fateryga)
Osmia (Pyrosmia) cephalotes longiceps Morawitz, 1876	Ordubad, Bilav, 39°02ʹ43ʺN, 45°49ʹ07ʺE, 1050 m	22.V.2025	1		M. Proshchalykin, M. Maharramov	FSCV
Osmia (Pyrosmia) cephalotes longiceps Morawitz, 1876	Ordubad, Bilav, 39°02ʹ43ʺN, 45°49ʹ07ʺE, 1050 m	29.V.2025	1		M. Proshchalykin, M. Maharramov	FSCV
Osmia (Pyrosmia) cephalotes longiceps Morawitz, 1876	Ordubad, Bist, 39°08ʹ27ʺN, 45°52ʹ54ʺE, 1550 m	16.VI.2021	1		M. Maharramov	FSCV
Osmia (Pyrosmia) cephalotes longiceps Morawitz, 1876	Ordubad, Channab, 38°58ʹ48ʺN, 45°53ʹ11ʺE, 1037 m	19.V.2021	1		M. Maharramov	FSCV
Osmia (Pyrosmia) cephalotes longiceps Morawitz, 1876	Ordubad, Kotam, 38°53ʹ25ʺN, 46°03ʹ27ʺE, 648 m	21.IV.2021	1		M. Maharramov	FSCV
Osmia (Pyrosmia) cephalotes longiceps Morawitz, 1876	Ordubad, Ustupu, 39°02ʹ44ʺN, 45°54ʹ46ʺE, 1495 m	16.VI.2024	2		M. Proshchalykin, M. Maharramov	FSCV
Osmia (Pyrosmia) cephalotes longiceps Morawitz, 1876	Shakhbuz, Kechili, 39°22′N, 45°43′E, 1800 m	12.VII.2022	2		M. Maharramov	FSCV
Osmia (Pyrosmia) cephalotes longiceps Morawitz, 1876	Shakhbuz, Kolani, 39°26ʹ51ʺN, 45°39ʹ13ʺE, 1330 m	21.V.2025	1		M. Proshchalykin, M. Maharramov	FSCV
Osmia (Pyrosmia) cephalotes longiceps Morawitz, 1876	Shakhbuz, Kulus, 39°21ʹ56ʺN, 45°40ʹ54ʺE, 1620 m	23.V.2025	2		M. Proshchalykin, M. Maharramov	FSCV
Osmia (Pyrosmia) cephalotes longiceps Morawitz, 1876	Shakhbuz, Kulus, 39°21ʹ56ʺN, 45°40ʹ54ʺE, 1620 m	28.V.2025	2		M. Proshchalykin, M. Maharramov	FSCV
Osmia (Pyrosmia) cyanoxantha Pérez, 1879	Julfa, Arafsa, Kharinadara, 39°19′56″N, 45°48′01″E	30.V.2022	1		M. Maharramov	CAFK
Osmia (Pyrosmia) cyanoxantha Pérez, 1879	Kengerli, Chalkhangala, 39°26ʹ58ʺN, 45°15ʹ51ʺE, 1440 m	26.V.2025	1		M. Proshchalykin, M. Maharramov	FSCV
Osmia (Pyrosmia) cyanoxantha Pérez, 1879	Ordubad, Aghdara, 39°06′N, 45°54′E, 2000 m	17.VI.2019	1		M. Proshchalykin, Kh. Aliyev, M. Maharramov	ETHZ		Identified by A. Müller, not seen by one of the authors (A. Fateryga)
Osmia (Pyrosmia) cyanoxantha Pérez, 1879	Ordubad, Ustupu, 39°02ʹ44ʺN, 45°54ʹ46ʺE, 1495 m	16.VI.2024	1		M. Proshchalykin, M. Maharramov	FSCV
Osmia (Pyrosmia) cyanoxantha Pérez, 1879	Shakhbuz, Kolani, 39°26ʹ51ʺN, 45°39ʹ13ʺE, 1330 m	21.V.2025	1		M. Proshchalykin, M. Maharramov	FSCV
Osmia (Pyrosmia) cyanoxantha Pérez, 1879	Shakhbuz, Kulus, 39°21ʹ56ʺN, 45°40ʹ54ʺE, 1620 m	18.VI.2024	1		M. Proshchalykin, M. Maharramov	FSCV
Osmia (Pyrosmia) cyanoxantha Pérez, 1879	Shakhbuz, Kulus, 39°21ʹ56ʺN, 45°40ʹ54ʺE, 1620 m	23.V.2025	1		M. Proshchalykin, M. Maharramov	FSCV
Osmia (Pyrosmia) cyanoxantha Pérez, 1879	Shakhbuz, Kulus-2, 39°21ʹ51ʺN, 45°37ʹ38ʺE, 1400 m	28.V.2025	1		M. Proshchalykin, M. Maharramov	FSCV
Osmia (Pyrosmia) cyanoxantha Pérez, 1879	Sharur, Shahbulag, 39°38ʹ57ʺN, 45°08ʹ12ʺE, 1210 m	26.V.2025	1		M. Proshchalykin, M. Maharramov	FSCV
Osmia (Pyrosmia) dilaticornis Morawitz, 1875	Julfa, Arafsa, 39°16′43″N, 45°46′01″E, 1500 m	30.V.2022		1	M. Maharramov	CAFK
Osmia (Pyrosmia) forticornis van der Zanden, 1989	Shakhbuz, Gomur, 39°27′N, 45°44′E, 1790 m	18.VI.2019	1		M. Proshchalykin, Kh. Aliyev, M. Maharramov	ETHZ		Identified by A. Müller, not seen by one of the authors (A. Fateryga)
Osmia (Pyrosmia) versicolor Latreille, 1811	Babek, Payiz, 39°26ʹ06ʺN, 45°22ʹ56ʺE, 1230 m	20.V.2025	5		M. Proshchalykin, M. Maharramov	FSCV
Osmia (Pyrosmia) versicolor Latreille, 1811	Babek, Sirab	1.VI.2020	1		M. Maharramov	CAFK
Osmia (Pyrosmia) versicolor Latreille, 1811	Julfa, Gazanchi, 39°13′N, 45°41′E, 1300 m	17.V.2017		1	M. Maharramov	FSCV		Identified by A. Müller, not seen by one of the authors (A. Fateryga)
Osmia (Pyrosmia) versicolor Latreille, 1811	Ordubad, Bilav, 39°02ʹ43ʺN, 45°49ʹ07ʺE, 1050 m	22.V.2025	1		M. Proshchalykin, M. Maharramov	FSCV
Osmia (Pyrosmia) versicolor Latreille, 1811	Ordubad, Bilav, 39°03ʹ04ʺN, 45°49ʹ16ʺE, 1050 m	28.IV.2021	1	2	M. Maharramov	FSCV
Osmia (Pyrosmia) versicolor Latreille, 1811	Ordubad, Kotam, 38°53ʹ25ʺN, 46°03ʹ27ʺE, 648 m	21.IV.2021	1		M. Maharramov	FSCV
Osmia (Pyrosmia) versicolor Latreille, 1811	Shakhbuz, Badamli, 39°28ʹ05ʺN, 45°33ʹ00ʺE, 1290 m	23.V.2025	1		M. Proshchalykin, M. Maharramov	FSCV
Osmia (Pyrosmia) versicolor Latreille, 1811	Shakhbuz, Kolani, 39°26ʹ51ʺN, 45°39ʹ13ʺE, 1330 m	21.V.2025	1		M. Proshchalykin, M. Maharramov	FSCV
Osmia (Pyrosmia) versicolor Latreille, 1811	Shakhbuz, Kulus-2, 39°21ʹ51ʺN, 45°37ʹ38ʺE, 1400 m	28.V.2025	1		M. Proshchalykin, M. Maharramov	FSCV
Osmia (Pyrosmia) versicolor Latreille, 1811	Sharur, Shahbulag, 39°38ʹ57ʺN, 45°08ʹ12ʺE, 1210 m	26.V.2025	17	1	M. Proshchalykin, M. Maharramov	FSCV
Osmia (Pyrosmia) viridana Morawitz, 1873	Babek, 3 km NE Sirab, 39°18ʹ30ʺN, 45°32ʹ28ʺE, 1250 m	25.V.2025		1	M. Proshchalykin, M. Maharramov	FSCV
Osmia (Pyrosmia) viridana Morawitz, 1873	Julfa, Arafsa, Kharinadara, 39°19′56″N, 45°48′01″E	30.V.2022		1	M. Maharramov	FSCV
Osmia (Pyrosmia) viridana Morawitz, 1873	Ordubad, Unus, 39°01ʹ18ʺN, 45°59ʹ30ʺE, 1680 m	22.VI.2024	1		M. Proshchalykin, M. Maharramov	FSCV
Osmia (Pyrosmia) viridana Morawitz, 1873	Shakhbuz, Kulus, 39°21ʹ56ʺN, 45°40ʹ54ʺE, 1620 m	23.V.2025	1		M. Proshchalykin, M. Maharramov	FSCV
Osmia (Pyrosmia) viridana Morawitz, 1873	Sharur, Shahbulag, 39°38ʹ57ʺN, 45°08ʹ12ʺE, 1210 m	26.V.2025	1		M. Proshchalykin, M. Maharramov	FSCV
Osmia (Pyrosmia) sp. 1	Julfa, Arafsa, Kharinadara, 39°19′56″N, 45°48′01″E	30.V.2022	1		M. Maharramov	CAFK
Osmia (Pyrosmia) sp. 1	Julfa, Arafsa, Kharinadara, 39°19′56″N, 45°48′01″E	30.V.2022		1	M. Maharramov	CAFK
Osmia (Pyrosmia) sp. 2	Sharur, Shahbulag, 39°38ʹ57ʺN, 45°08ʹ12ʺE, 1210 m	26.V.2025	2		M. Proshchalykin, M. Maharramov	CAFK
Osmia (Pyrosmia) sp. 3	Julfa, Daridagh-2, 39°03ʹ58ʺN, 45°37ʹ35ʺE, 1100 m	18–19.V.2025	1	1	M. Proshchalykin, M. Maharramov	CAFK
Osmia (Pyrosmia) sp. 3	Julfa, Daridagh-2, 39°03ʹ58ʺN, 45°37ʹ35ʺE, 1100 m	24.V.2025	1		M. Proshchalykin, M. Maharramov	CAFK
Osmia (Pyrosmia) sp. 3	Ordubad, Bilav, 39°02ʹ43ʺN, 45°49ʹ07ʺE, 1050 m	27.V.2025	1		M. Proshchalykin, M. Maharramov	FSCV
Osmia (Pyrosmia) sp. 3	Shakhbuz, Kolani, 39°26ʹ51ʺN, 45°39ʹ13ʺE, 1330 m	28.V.2025	2		M. Proshchalykin, M. Maharramov	FSCV
Osmia (Tergosmia) rhodoensis (van der Zanden, 1983)	Shakhbuz, Kulus, 39°21ʹ56ʺN, 45°40ʹ54ʺE, 1620 m	23.V.2025	1		M. Proshchalykin, M. Maharramov	FSCV
Osmia (Tergosmia) rhodoensis (van der Zanden, 1983)	Shakhbuz, Kulus, 39°21ʹ56ʺN, 45°40ʹ54ʺE, 1620 m	28.V.2025	2		M. Proshchalykin, M. Maharramov	CAFK
Protosmia (Nanosmia) magnicapitis (Stanek, 1969)	Julfa, Daridagh-2, 1100 m, 39°03ʹ58ʺN, 45°37ʹ35ʺE	20.VI.2024	1		M. Proshchalykin, M. Maharramov	ETHZ
Protosmia (Protosmia) glutinosa (Giraud, 1871)	Babek, Payiz, 39°26ʹ06ʺN, 45°22ʹ56ʺE, 1230 m	25.VI.2024	1		M. Proshchalykin, M. Maharramov	FSCV
Protosmia (Protosmia) glutinosa (Giraud, 1871)	Ordubad, Mazra, 39°03ʹ25ʺN, 45°55ʹ30ʺE, 1615 m	16.VI.2024	1		M. Proshchalykin, M. Maharramov	FSCV
Protosmia (Protosmia) glutinosa (Giraud, 1871)	Shakhbuz, Kechili, 39°22′N, 45°43′E, 1800 m	12.VII.2022	1		M. Maharramov	FSCV
Protosmia (Protosmia) sp.	Ordubad, Bilav, 39°02ʹ43ʺN, 45°49ʹ07ʺE, 1050 m	29.V.2025	1		M. Proshchalykin, M. Maharramov	CAFK
Protosmia (Protosmia) sp.	Sharur, Akhura, 39°33′N, 45°13′E, 1640 m	13.VI.2019	1		M. Proshchalykin, Kh. Aliyev, M. Maharramov	FSCV		Identified by A. Müller, not seen by one of the authors (A. Fateryga)
Protosmia (Protosmia) sp.	Sharur, Shahbulag, 39°38ʹ57ʺN, 45°08ʹ12ʺE, 1210 m	26.V.2025	1	1	M. Proshchalykin, M. Maharramov	CAFK
Protosmia (Protosmia) sp.	Sharur, Shahbulag, 39°38ʹ57ʺN, 45°08ʹ12ʺE, 1210 m	26.V.2025	1		M. Proshchalykin, M. Maharramov	FSCV
Pseudoanthidium (Exanthidium) astafurovae Maharramov, Fateryga & Proshchalykin, sp. n.	Ordubad, Kotam, 38°53ʹ25ʺN, 46°03ʹ14ʺE, 700 m	30.V.2025		1	M. Proshchalykin, M. Maharramov	ZISP
Pseudoanthidium (Exanthidium) eximium (Giraud, 1863)	Shakhbuz, Bichenek	3.VII.2019		1	M. Maharramov	CAFK
Pseudoanthidium (Exanthidium) eximium (Giraud, 1863)	Sharur, Akhura, 39°33′N, 45°13′E, 1640 m	13.VI.2019	1		M. Proshchalykin, Kh. Aliyev, M. Maharramov	CAFK
Pseudoanthidium (Pseudoanthidium) melanurum (Klug, 1832)	Julfa, Bayahmad, 39°15′N, 45°52′E, 2180 m	27.VII.2018		1	M. Proshchalykin, Kh. Aliyev, M. Maharramov	FSCV
Pseudoanthidium (Pseudoanthidium) melanurum (Klug, 1832)	Julfa, Milakh, 39°15ʹ44ʺN, 45°43ʹ45ʺE, 1430 m	24.VI.2024		1	M. Proshchalykin, M. Maharramov	FSCV
Pseudoanthidium (Pseudoanthidium) melanurum (Klug, 1832)	Ordubad, Aghdara, 39°06′N, 45°54′E, 2000 m	28.VII.2018		1	M. Proshchalykin, Kh. Aliyev, M. Maharramov	FSCV
Pseudoanthidium (Pseudoanthidium) melanurum (Klug, 1832)	Ordubad, Nurgut, 39°13′N, 45°53′E, 1900 m	29.VII.2018		2	M. Proshchalykin, Kh. Aliyev, M. Maharramov	FSCV
Pseudoanthidium (Pseudoanthidium) melanurum (Klug, 1832)	Shakhbuz, Batabat, 39°31′N, 45°47′E, 2100 m	24.VII.2018		1	M. Proshchalykin, Kh. Aliyev, M. Maharramov	FSCV
Pseudoanthidium (Pseudoanthidium) melanurum (Klug, 1832)	Shakhbuz, Zarnatun, 39°28ʹ42ʺN, 45°43ʹ53ʺE, 1550 m	21.VI.2024		2	M. Proshchalykin, M. Maharramov	FSCV
Pseudoanthidium (Pseudoanthidium) nanum (Mocsáry, 1880)	Ordubad, Nurgut, 39°13′N, 45°53′E, 1900 m	29.VII.2018		1	M. Proshchalykin, Kh. Aliyev, M. Maharramov	MHNN
Pseudoanthidium (Pseudoanthidium) nanum (Mocsáry, 1880)	Shakhbuz, Bichenek, 39°31′N, 45°46′E, 2000 m	23.VII.2018		1	M. Proshchalykin, Kh. Aliyev, M. Maharramov	FSCV
Pseudoanthidium (Pseudoanthidium) reticulatum (Mocsáry, 1884)	Julfa, Milakh, 39°15′N, 45°43′E, 1430 m	27.VII.2018	1		M. Proshchalykin, Kh. Aliyev, M. Maharramov	FSCV
Pseudoanthidium (Pseudoanthidium) reticulatum (Mocsáry, 1884)	Kengerli, Chalkhangala, Gizmizidash	25.VI.2020		1	M. Maharramov	FSCV
Pseudoanthidium (Pseudoanthidium) reticulatum (Mocsáry, 1884)	Ordubad, Aghdara, 39°06′N, 45°54′E, 2000 m	28.VII.2018	1	1	M. Proshchalykin, Kh. Aliyev, M. Maharramov	FSCV
Pseudoanthidium (Pseudoanthidium) reticulatum (Mocsáry, 1884)	Shakhbuz, 4 km SE Kechili, 39°20′N, 45°45′E, 2300 m	21.VII.2018	1		M. Proshchalykin, Kh. Aliyev, M. Maharramov	FSCV
Pseudoanthidium (Pseudoanthidium) reticulatum (Mocsáry, 1884)	Shakhbuz, Zarnatun, 39°31′N, 45°46′E, 1550 m	24–25.VII.2018		2	M. Proshchalykin, Kh. Aliyev, M. Maharramov	FSCV
Pseudoanthidium (Pseudoanthidium) rhombiferum (Friese, 1917)	Julfa, Daridagh-2, 39°03ʹ58ʺN, 45°37ʹ35ʺE, 1100 m	18–19.V.2025		1	M. Proshchalykin, M. Maharramov	CAFK
Pseudoanthidium (Pseudoanthidium) rhombiferum (Friese, 1917)	Julfa, Daridagh-2, 39°03ʹ58ʺN, 45°37ʹ35ʺE, 1100 m	24.V.2025	2	1	M. Proshchalykin, M. Maharramov	CAFK
Pseudoanthidium (Pseudoanthidium) rhombiferum (Friese, 1917)	Julfa, Daridagh-2, 39°03ʹ58ʺN, 45°37ʹ35ʺE, 1100 m	24.V.2025	2		M. Proshchalykin, M. Maharramov	FSCV
Pseudoanthidium (Pseudoanthidium) rhombiferum (Friese, 1917)	Julfa, Daridagh-2, 39°03ʹ58ʺN, 45°37ʹ35ʺE, 1100 m	29.V.2025		1	M. Proshchalykin, M. Maharramov	ZISP
Pseudoanthidium (Pseudoanthidium) rhombiferum (Friese, 1917)	Ordubad, Bilav, 39°02ʹ43ʺN, 45°49ʹ07ʺE, 1050 m	29.V.2025	1		M. Proshchalykin, M. Maharramov	ZISP
Pseudoanthidium (Pseudoanthidium) stigmaticorne (Dours, 1873)	Ordubad, Bilav, 39°02ʹ43ʺN, 45°49ʹ07ʺE, 1050 m	27.V.2025	1		M. Proshchalykin, M. Maharramov	ZISP
Pseudoanthidium (Pseudoanthidium) stigmaticorne (Dours, 1873)	Ordubad, Kotam, 38°53ʹ25ʺN, 46°03ʹ14ʺE, 700 m	30.V.2025		1	M. Proshchalykin, M. Maharramov	ZISP
Pseudoanthidium (Pseudoanthidium) syriacum Kasparek, 2024	Julfa, Daridagh-2, 1100 m, 39°03ʹ58ʺN, 45°37ʹ35ʺE	22.VI.2024	1		M. Proshchalykin, M. Maharramov	ZISP
Pseudoanthidium (Pseudoanthidium) tenellum (Mocsáry, 1880)	Julfa, Milakh, 39°15′N, 45°43′E, 1430 m	15.VI.2019		1	M. Proshchalykin, Kh. Aliyev, M. Maharramov	MHNN
Rhodanthidium (Asianthidium) aculeatum (Klug, 1832)	Shakhbuz, Gizil Gishlag, 39°28′N, 45°35′E, 1460 m	19.VI.2019	1	1	M. Proshchalykin, Kh. Aliyev, M. Maharramov	CAFK
Rhodanthidium (Asianthidium) aculeatum (Klug, 1832)	Sharur, Akhura, 39°33′N, 45°13′E, 1640 m	13.VI.2019		3	M. Proshchalykin, Kh. Aliyev, M. Maharramov	FSCV
Rhodanthidium (Asianthidium) caturigense (Giraud, 1863)	Babek, Payiz, 39°26ʹ06ʺN, 45°22ʹ56ʺE, 1230 m	25.VI.2024	1		M. Proshchalykin, M. Maharramov	CAFK
Rhodanthidium (Asianthidium) caturigense (Giraud, 1863)	Ordubad, Nurgut, 39°13′N, 45°53′E, 1900 m	29.VII.2018		1	M. Proshchalykin, Kh. Aliyev, M. Maharramov	FSCV
Rhodanthidium (Asianthidium) caturigense (Giraud, 1863)	Shakhbuz, 4 km SE Kechili, 39°20′N, 45°45′E, 2300 m	21.VII.2018		1	M. Proshchalykin, Kh. Aliyev, M. Maharramov	CAFK
Rhodanthidium (Meganthidium) superbum (Radoszkowski, 1876)	Kengerli, Chalkhangala, Gizmizidash	25.VI.2020	1		M. Maharramov	CAFK
Rhodanthidium (Rhodanthidium) septemdentatum (Latreille, 1809)	Babek, Goynuk, 39°18′N, 45°40′E, 1680 m	12.VI.2019	1	1	M. Proshchalykin, Kh. Aliyev, M. Maharramov	CAFK
Rhodanthidium (Rhodanthidium) septemdentatum (Latreille, 1809)	Babek, Goynuk, 39°18′N, 45°40′E, 1680 m	12.VI.2019	1	2	M. Proshchalykin, Kh. Aliyev, M. Maharramov	FSCV
Rhodanthidium (Rhodanthidium) septemdentatum (Latreille, 1809)	Babek, Payiz, 39°26ʹ06ʺN, 45°22ʹ56ʺE, 1230 m	20.V.2025	1		M. Proshchalykin, M. Maharramov	FSCV
Rhodanthidium (Rhodanthidium) septemdentatum (Latreille, 1809)	Babek, Payiz, 39°26ʹ06ʺN, 45°22ʹ56ʺE, 1230 m	25.VI.2024	1		M. Proshchalykin, M. Maharramov	FSCV
Rhodanthidium (Rhodanthidium) septemdentatum (Latreille, 1809)	Shakhbuz, Kolani, 39°26ʹ51ʺN, 45°39ʹ13ʺE, 1330 m	28.V.2025	1		M. Proshchalykin, M. Maharramov	FSCV
Rhodanthidium (Rhodanthidium) septemdentatum (Latreille, 1809)	Shakhbuz, Zarnatun, 39°31′N, 45°46′E, 1550 m	18.VI.2019	1		M. Proshchalykin, Kh. Aliyev, M. Maharramov	FSCV
Rhodanthidium (Rhodanthidium) septemdentatum (Latreille, 1809)	Sharur, Shahbulag, 39°38ʹ57ʺN, 45°08ʹ12ʺE, 1210 m	26.V.2025	2	7	M. Proshchalykin, M. Maharramov	FSCV
Stelis (Protostelis) signata (Latreille, 1809)	Ordubad, Bilav, 39°02ʹ43ʺN, 45°49ʹ07ʺE, 1050 m	27.V.2025		2	M. Proshchalykin, M. Maharramov	FSCV
Stelis (Protostelis) signata (Latreille, 1809)	Shakhbuz, Shakhbuzkend, 39°23ʹ12ʺN, 45°32ʹ48ʺE, 1140 m	8.VIII.2023	1		M. Maharramov	FSCV
Stelis (Pseudostelis) denticulata Friese, 1899	Shakhbuz, Kulus, 39°21ʹN, 45°37ʹE, 1395 m	26.VI.2020		1	M. Maharramov	CAFK
Stelis (Pseudostelis) minima Schenck, 1861	Shakhbuz, Kechili	23.VI.2019	1		M. Maharramov	CAFK
Stelis (Pseudostelis) minuta Lepeletier de Saint-Fargeau & Audinet-Serville, 1825	Shakhbuz, Kechili	19.VI.2020		1	M. Maharramov	CAFK
Stelis (Stelidomorpha) nasuta (Latreille, 1809)	Ordubad, Bilav, 39°02ʹ43ʺN, 45°49ʹ07ʺE, 1050 m	29.V.2025	1		M. Proshchalykin, M. Maharramov	FSCV
Stelis (Stelis) breviuscula (Nylander, 1848)	Kengerli, Chalkhangala, Gizmizidash	25.VI.2020		1	M. Maharramov	FSCV
Stelis (Stelis) breviuscula (Nylander, 1848)	Shakhbuz, Kechili	21.VII.2019	1		M. Maharramov	FSCV
Stelis (Stelis) breviuscula (Nylander, 1848)	Shakhbuz, Kechili	23.VI.2019		1	M. Maharramov	FSCV
Stelis (Stelis) phaeoptera (Kirby, 1802)	Babek, Payiz, 39°26ʹ06ʺN, 45°22ʹ56ʺE, 1230 m	20.V.2025	1		M. Proshchalykin, M. Maharramov	FSCV
Stelis (Stelis) phaeoptera (Kirby, 1802)	Shakhbuz, Kulus, 39°21ʹ56ʺN, 45°40ʹ54ʺE, 1620 m	28.V.2025		1	M. Proshchalykin, M. Maharramov	FSCV
Stelis (Stelis) scutellaris Morawitz, 1893	Babek, Payiz, 39°26ʹ06ʺN, 45°22ʹ56ʺE, 1230 m	25.VI.2024	1		M. Proshchalykin, M. Maharramov	FSCV
Stelis (Stelis) scutellaris Morawitz, 1893	Nakhchivan, 39°13′29″N, 45°24′53″E, 904 m	24.VI.2016	1		M. Maharramov	IZAB
Stelis (Stelis) scutellaris Morawitz, 1893	Nakhchivan, 39°13′29″N, 45°24′53″E, 904 m	30.VI.2016	1		M. Maharramov	CAFK
Stelis (Stelis) scutellaris Morawitz, 1893	Nakhchivan, 39°13′N, 45°24′E, 905 m	17–18.VI.2019	1		M. Proshchalykin, Kh. Aliyev, M. Maharramov	FSCV
Stelis (Stelis) simillima Morawitz, 1876	Babek, Gahab, 39°15′N, 45°31′E, 1045 m	12.VI.2019		1	M. Proshchalykin, Kh. Aliyev, M. Maharramov	FSCV
Trachusa (Archianthidium) pubescens (Morawitz, 1872)	Babek, Payiz, 39°26′N, 45°22′E, 1225 m	11.VI.2019	1		M. Proshchalykin, Kh. Aliyev, M. Maharramov	FSCV
Trachusa (Archianthidium) pubescens (Morawitz, 1872)	Kengerli, Chalkhangala, 39°26ʹN, 45°17ʹE, 1370 m	30.VI.2021		1	M. Maharramov	FSCV
Trachusa (Archianthidium) pubescens (Morawitz, 1872)	Kengerli, Chalkhangala, Gizmizidash	25.VI.2020	1		M. Maharramov	FSCV
Trachusa (Paraanthidium) heinzi Dubitzky, 2007	Shakhbuz, Gizil Gishlag, 39°28′N, 45°35′E, 1460 m	19.VI.2019		1	M. Proshchalykin, Kh. Aliyev, M. Maharramov	CAFK
Trachusa (Trachusa) byssina (Panzer, 1798)	Shakhbuz, Bichenek, 39°31′N, 45°46′E, 2000 m	14.VI.2019		1	M. Proshchalykin, Kh. Aliyev, M. Maharramov	FSCV
